# Supplementary material for: Computational identification and experimental characterization of preferred downstream positions in human core promoters
Source: PLoS Comput Biol. 2021 Aug 12;17(8):e1009256. doi: 10.1371/journal.pcbi.1009256 (PMC8384218; doi:10.1371/journal.pcbi.1009256)
Supplement: S1 File — (XLSX) [file pcbi.1009256.s001.xlsx]

## Sheet: primers
Primer name	sequence (5' to 3')		Primers comprising minimal core promoter sequences containing additional nucleotides in order to be ligated (following the annealing of top and bottom oligonucleotides) into a pGL3-Basic vector with a modified polylinker, digested with KpnI and SpeI restriction enzymes.
LRCH4_wt_Top	CCGGTCCCGTCAGTCAGGCAGCGGGAGCCGCCGGGAGCGGATGGCGGCGGCA
LRCH4_wt_bottom	CTAGTGCCGCCGCCATCCGCTCCCGGCGGCTCCCGCTGCCTGACTGACGGGACCGGGTAC
LRCH4_mPDP_Top	CCGGTCCCGTCAGTCAGGCAGCGGGAGCCGCCGGtAGCttATGGCGGCGGCA
LRCH4_mPDP_bottom	CTAGTGCCGCCGCCATaaGCTaCCGGCGGCTCCCGCTGCCTGACTGACGGGACCGGGTAC
LRCH4_pos10_m2_Top	CCGGTCCCGTCAGTCAGGCAGGGAGCCGCCGGGAGCGGATGGCGGCGGCA
LRCH4_pos10_m2_bottom	CTAGTGCCGCCGCCATCCGCTCCCGGCGGCTCCCTGCCTGACTGACGGGACCGGGTAC
LRCH4_pos10_p2_Top	CCGGTCCCGTCAGTCAGGCAGtcCGGGAGCCGCCGGGAGCGGATGGCGGCGGCA		Nucleotides added in the p2 promoters or mutated in the mGG promoters are depicted in bold lowercase letters.
LRCH4_pos10_p2_bottom	CTAGTGCCGCCGCCATCCGCTCCCGGCGGCTCCCGgaCTGCCTGACTGACGGGACCGGGTAC
LRCH4_pos18_m2_Top	CCGGTCCCGTCAGTCAGGCAGCGGGAGCCCGGGAGCGGATGGCGGCGGCA
LRCH4_pos18_m2_bottom	CTAGTGCCGCCGCCATCCGCTCCCGGGCTCCCGCTGCCTGACTGACGGGACCGGGTAC										`
LRCH4_pos18_p2_Top	CCGGTCCCGTCAGTCAGGCAGCGGGAGCCtcGCCGGGAGCGGATGGCGGCGGCA
LRCH4_pos18_p2_bottom	CTAGTGCCGCCGCCATCCGCTCCCGGCgaGGCTCCCGCTGCCTGACTGACGGGACCGGGTAC
LRCH4_mGG_Top	CCGGTCCCGTCAGTCAGGCAGCGGGAGCCGCCGGGAGCGGATGGCttCGGCA
LRCH4_mGG_bottom	CTAGTGCCGaaGCCATCCGCTCCCGGCGGCTCCCGCTGCCTGACTGACGGGACCGGGTAC
ANP32E_wt_Top	CATGGAGGCTCAGTCTCTGAGCAGCCATTGAAGGGGAAGGAACTGCGGGTGA
ANP32E_wt_bottom	CTAGTCACCCGCAGTTCCTTCCCCTTCAATGGCTGCTCAGAGACTGAGCCTCCATGGTAC
ANP32E_mPDP_Top	CATGGAGGCTCAGTCTCTGAGCAGCCATTGAAGGtGAAttAACTGCGGGTGA
ANP32E_mPDP_bottom	CTAGTCACCCGCAGTTaaTTCaCCTTCAATGGCTGCTCAGAGACTGAGCCTCCATGGTAC
ANP32E_pos10_m2_Top	CatggaggctcagtctctgaagccattgaaggGgaaGGaactgcgggtgA
ANP32E_pos10_m2_bottom	CTAGTcacccgcagttCCttcCccttcaatggcttcagagactgagcctccatGGTAC
ANP32E_pos10_p2_Top	CatggaggctcagtctctgagtccagccattgaaggGgaaGGaactgcgggtgA
ANP32E_pos10_p2_bottom	CTAGTcacccgcagttCCttcCccttcaatggctggactcagagactgagcctccatGGTAC
ANP32E_pos18_m2_Top	CatggaggctcagtctctgagcagccataaggGgaaGGaactgcgggtgA
ANP32E_pos18_m2_bottom	CTAGTcacccgcagttCCttcCccttatggctgctcagagactgagcctccatGGTAC
ANP32E_pos18_p2_Top	CatggaggctcagtctctgagcagccatttcgaaggGgaaGGaactgcgggtgA
ANP32E_pos18_p2_bottom	CTAGTcacccgcagttCCttcCccttcgaaatggctgctcagagactgagcctccatGGTAC
ANP32E_mGG_Top	CatggaggctcagtctctgagcagccattgaaggGgaaGGaactgcgtttgA
ANP32E_mGG_bottom	CTAGTcaaacgcagttCCttcCccttcaatggctgctcagagactgagcctccatGGTAC
CKS2_wt_Top	CTGCGGTCGTTAGTCTCCGGCGAGTTGTTGCCTGGGCTGGACGTGGTTTTGTA
CKS2_wt_bottom	CTAGTACAAAACCACGTCCAGCCCAGGCAACAACTCGCCGGAGACTAACGACCGCAGGTAC
CKS2_mPDP_Top	CTGCGGTCGTTAGTCTCCGGCGAGTTGTTGCCTGtGCTttACGTGGTTTTGTA
CKS2_mPDP_bottom	CTAGTACAAAACCACGTaaAGCaCAGGCAACAACTCGCCGGAGACTAACGACCGCAGGTAC
CKS2_pos10_m2_Top	CTGCGGTCGTTAGTCTCCGGAGTTGTTGCCTGGGCTGGACGTGGTTTTGTA
CKS2_pos10_m2_bottom	CTAGTACAAAACCACGTCCAGCCCAGGCAACAACTCCGGAGACTAACGACCGCAGGTAC
CKS2_pos10_p2_Top	CTGCGGTCGTTAGTCTCCGGCtcGAGTTGTTGCCTGGGCTGGACGTGGTTTTGTA
CKS2_pos10_p2_bottom	CTAGTACAAAACCACGTCCAGCCCAGGCAACAACTCgaGCCGGAGACTAACGACCGCAGGTAC
CKS2_pos18_m2_Top	CTGCGGTCGTTAGTCTCCGGCGAGTTGTCCTGGGCTGGACGTGGTTTTGTA
CKS2_pos18_m2_bottom	CTAGTACAAAACCACGTCCAGCCCAGGACAACTCGCCGGAGACTAACGACCGCAGGTAC
CKS2_pos18_p2_Top	CTGCGGTCGTTAGTCTCCGGCGAGTTGTTtcGCCTGGGCTGGACGTGGTTTTGTA
CKS2_pos18_p2_bottom	CTAGTACAAAACCACGTCCAGCCCAGGCgaAACAACTCGCCGGAGACTAACGACCGCAGGTAC
CKS2_mGG_Top	CTGCGGTCGTTAGTCTCCGGCGAGTTGTTGCCTGGGCTGGACGTttTTTTGTA
CKS2_mGG_bottom	CTAGTACAAAAaaACGTCCAGCCCAGGCAACAACTCGCCGGAGACTAACGACCGCAGGTAC
CELF1_wt_Top	CGGGGTGTTCTGCTCTGGCGGCAGCGGCAGCGGCGGCGGGACGCGGAGGCTCA
CELF1_wt_bottom	CTAGTGAGCCTCCGCGTCCCGCCGCCGCTGCCGCTGCCGCCAGAGCAGAACACCCCGGTAC
CELF1_mPDP_Top	CGGGGTGTTCTGCTCTGGCGGCAGCGGCAGCGGCtGCGttACGCGGAGGCTCA
CELF1_mPDP_bottom	CTAGTGAGCCTCCGCGTaaCGCaGCCGCTGCCGCTGCCGCCAGAGCAGAACACCCCGGTAC
CELF1_pos10_m2_Top	CggggtgttctgctctggcgagcggcagcggcGgcgGGacgcggaggctcA
CELF1_pos10_m2_bottom	CTAGTgagcctccgcgtCCcgcCgccgctgccgctcgccagagcagaacaccccGGTAC
CELF1_pos10_p2_Top	CggggtgttctgctctggcggtccagcggcagcggcGgcgGGacgcggaggctcA
CELF1_pos10_p2_bottom	CTAGTgagcctccgcgtCCcgcCgccgctgccgctggaccgccagagcagaacaccccGGTAC
CELF1_pos18_m2_Top	CggggtgttctgctctggcggcagcggccggcGgcgGGacgcggaggctcA
CELF1_pos18_m2_bottom	CTAGTgagcctccgcgtCCcgcCgccggccgctgccgccagagcagaacaccccGGTAC
CELF1_pos18_p2_Top	CggggtgttctgctctggcggcagcggcatcgcggcGgcgGGacgcggaggctcA
CELF1_pos18_p2_bottom	CTAGTgagcctccgcgtCCcgcCgccgcgatgccgctgccgccagagcagaacaccccGGTAC
CELF1_mGG_Top	CggggtgttctgctctggcggcagcggcagcggcGgcgGGacgcggattctcA
CELF1_mGG_bottom	CTAGTgagaatccgcgtCCcgcCgccgctgccgctgccgccagagcagaacaccccGGTAC
CTSA_wt_Top	CCATGACTTCCAGTCCCCGGGCGCCTCCTGGAGAGCAAGGACGCGGGGGAGCA
CTSA_wt_bottom	CTAGTGCTCCCCCGCGTCCTTGCTCTCCAGGAGGCGCCCGGGGACTGGAAGTCATGGGTAC
CTSA_mPDP_Top	CCATGACTTCCAGTCCCCGGGCGCCTCCTGGAGAtCAAttACGCGGGGGAGCA
CTSA_mPDP_bottom	CTAGTGCTCCCCCGCGTaaTTGaTCTCCAGGAGGCGCCCGGGGACTGGAAGTCATGGGTAC
