# Supplementary material for: Computational identification and experimental characterization of preferred downstream positions in human core promoters
Source: PLoS Comput Biol. 2021 Aug 12;17(8):e1009256. doi: 10.1371/journal.pcbi.1009256 (PMC8384218; doi:10.1371/journal.pcbi.1009256)
Supplement: S2 File — (XLSX) [file pcbi.1009256.s002.xlsx]

## Sheet: Fig2
Fig 2. Partitioning of promoter sequences using the basic probabilistic partitioning EM algorithm.
		Drosophila melanogaster class 1					Drosophila melanogaster class 2					Drosophila melanogaster class 3					Homo sapiens class 1					Homo apiens class 2					Homo_sapiens class 3
Position		A	C	G	T		A	C	G	T		A	C	G	T		A	C	G	T		A	C	G	T		A	C	G	G
-10		0.2793	0.2418	0.2193	0.2596		0.2508	0.2748	0.2584	0.2159		0.2291	0.2629	0.2584	0.2496		0.2147	0.2794	0.2368	0.2691		0.2051	0.2882	0.2298	0.2768		0.2829	0.2221	0.302	0.193
-9		0.2504	0.2474	0.2276	0.2746		0.2478	0.2694	0.2606	0.2221		0.2237	0.2501	0.2791	0.2471		0.2178	0.2589	0.2587	0.2646		0.2176	0.2784	0.2413	0.2627		0.2876	0.2252	0.2905	0.1968
-8		0.2283	0.2542	0.2347	0.2827		0.2559	0.2735	0.2494	0.2212		0.2301	0.2529	0.2804	0.2366		0.2165	0.2657	0.2571	0.2608		0.2252	0.259	0.2377	0.2781		0.2983	0.2154	0.2868	0.1995
-7		0.2368	0.2606	0.2444	0.2582		0.2647	0.2441	0.2341	0.2572		0.259	0.2635	0.245	0.2324		0.2239	0.274	0.2371	0.2651		0.2028	0.2791	0.2447	0.2735		0.2884	0.2248	0.2873	0.1995
-6		0.2501	0.2609	0.2664	0.2226		0.2701	0.2358	0.2595	0.2346		0.2649	0.2825	0.2171	0.2355		0.2365	0.2492	0.251	0.2633		0.1938	0.2924	0.2269	0.2869		0.2958	0.2327	0.2865	0.185
-5		0.2829	0.2729	0.2423	0.2019		0.2014	0.3167	0.2071	0.2747		0.2458	0.273	0.2134	0.2679		0.2313	0.2725	0.2313	0.265		0.2106	0.267	0.1872	0.3351		0.3128	0.2028	0.264	0.2204
-4		0.3211	0.2029	0.2459	0.2301		0.1908	0.2932	0.3159	0.2001		0.2485	0.3588	0.1941	0.1986		0.2426	0.2825	0.2146	0.2604		0.1873	0.3654	0.1729	0.2745		0.3174	0.2514	0.2731	0.158
-3		0.2158	0.2162	0.1888	0.3793		0.2017	0.1684	0.4696	0.1604		0.2309	0.1643	0.3173	0.2875		0.1782	0.2797	0.2567	0.2854		0.15	0.2298	0.2397	0.3805		0.313	0.1478	0.3773	0.1619
-2		0.0736	0.1094	0.0971	0.7199		0.137	0.2377	0.2472	0.3781		0.1251	0.3129	0.2235	0.3385		0.1124	0.2563	0.2023	0.429		0.099	0.2922	0.1936	0.4151		0.2499	0.2351	0.3621	0.153
-1		0.0032	0.7919	0.0046	0.2003		0.0051	0.8038	0.008	0.1831		0.0813	0.3445	0.0918	0.4824		0.0345	0.7176	0.0368	0.2111		0.0935	0.3041	0.0755	0.5268		0.1411	0.3018	0.2426	0.3145
1		0.9841	0.0052	0.0052	0.0055		0.9471	0.0045	0.0407	0.0078		0.3594	0.1557	0.4375	0.0474		0.9072	0.0064	0.0741	0.0123		0.255	0.255	0.4529	0.0372		0.429	0.0987	0.3762	0.0961
2		0.066	0.0385	0.7762	0.1193		0.0726	0.3113	0.4873	0.1287		0.3571	0.1639	0.0967	0.3822		0.0922	0.2337	0.5035	0.1705		0.2377	0.199	0.0641	0.4992		0.3487	0.1846	0.2247	0.242
3		0.0905	0.0104	0.0104	0.8886		0.3617	0.1079	0.0419	0.4885		0.2368	0.3234	0.2374	0.2024		0.3985	0.0946	0.0632	0.4436		0.199	0.2816	0.1773	0.342		0.3289	0.2197	0.2757	0.1756
4		0.1427	0.3258	0.0917	0.4398		0.1909	0.3484	0.2421	0.2186		0.3452	0.1269	0.2224	0.3055		0.1988	0.2925	0.2474	0.2613		0.2078	0.2065	0.1622	0.4235		0.3588	0.2187	0.1996	0.2229
5		0.1599	0.2248	0.3708	0.2445		0.1931	0.2342	0.2519	0.3208		0.226	0.2251	0.2426	0.3063		0.2241	0.2468	0.2113	0.3178		0.1793	0.2788	0.1622	0.3796		0.2908	0.2095	0.2453	0.2544
6		0.2387	0.2702	0.2725	0.2186		0.2375	0.2184	0.2703	0.2737		0.2129	0.237	0.1911	0.3589		0.2178	0.2924	0.2208	0.269		0.1931	0.2715	0.1802	0.3552		0.254	0.2402	0.232	0.2738
7		0.2755	0.2688	0.194	0.2617		0.2756	0.2485	0.234	0.2419		0.2523	0.2337	0.2411	0.273		0.2531	0.2319	0.2478	0.2671		0.2042	0.2816	0.2586	0.2557		0.2494	0.2658	0.2169	0.2679
8		0.2859	0.2127	0.208	0.2933		0.262	0.2473	0.2285	0.2622		0.2607	0.2106	0.2522	0.2766		0.2446	0.2511	0.2671	0.2372		0.2186	0.2916	0.2249	0.2649		0.2457	0.2597	0.2311	0.2635
9		0.2464	0.1578	0.215	0.3808		0.2647	0.2481	0.2174	0.2698		0.2398	0.263	0.2066	0.2905		0.2285	0.2718	0.2413	0.2584		0.2207	0.2967	0.2213	0.2612		0.2335	0.2573	0.251	0.2582
10		0.1707	0.2965	0.1642	0.3686		0.2399	0.2553	0.2174	0.2874		0.2447	0.257	0.2182	0.2802		0.2333	0.2603	0.2451	0.2613		0.2328	0.2506	0.2517	0.2649		0.2351	0.2848	0.2393	0.2408
11		0.1789	0.3319	0.2459	0.2434		0.2471	0.2418	0.246	0.2652		0.245	0.2438	0.249	0.2623		0.2411	0.2459	0.2548	0.2581		0.2313	0.281	0.2427	0.245		0.2434	0.2694	0.2292	0.2581
12		0.3688	0.1226	0.3652	0.1434		0.2729	0.196	0.2668	0.2644		0.2567	0.2605	0.2304	0.2523		0.2631	0.2337	0.2624	0.2408		0.2595	0.2613	0.239	0.2402		0.2502	0.2628	0.2336	0.2534
13		0.3536	0.1509	0.3367	0.1589		0.237	0.2445	0.279	0.2395		0.2605	0.2553	0.2396	0.2446		0.2557	0.221	0.3111	0.2121		0.2388	0.2528	0.2806	0.2278		0.2509	0.2626	0.2347	0.2518
14		0.31	0.372	0.1331	0.1849		0.2334	0.2946	0.233	0.2391		0.2623	0.2481	0.2547	0.2349		0.2339	0.282	0.2648	0.2193		0.2582	0.2485	0.2728	0.2205		0.2513	0.2425	0.2583	0.2479
15		0.2383	0.3332	0.1806	0.2479		0.2613	0.2425	0.2458	0.2504		0.2538	0.2601	0.2619	0.2241		0.2453	0.2808	0.2325	0.2414		0.2546	0.2689	0.2599	0.2167		0.2474	0.2539	0.2556	0.2432
16		0.1557	0.2328	0.3381	0.2734		0.1958	0.27	0.258	0.2762		0.2192	0.2974	0.2184	0.265		0.2202	0.2562	0.2588	0.2648		0.2371	0.2824	0.2626	0.2178		0.2125	0.3068	0.2166	0.2641
17		0.0711	0.3124	0.1305	0.486		0.1712	0.3172	0.2084	0.3031		0.2019	0.3174	0.251	0.2296		0.2191	0.275	0.2504	0.2555		0.2566	0.2852	0.251	0.2072		0.2078	0.2862	0.2331	0.2729
18		0.1035	0.4769	0.233	0.1866		0.2071	0.2877	0.2833	0.2219		0.1947	0.2796	0.2909	0.2347		0.2125	0.2709	0.278	0.2386		0.2608	0.2585	0.2631	0.2175		0.194	0.2882	0.2665	0.2513
19		0.2618	0.2008	0.4321	0.1053		0.2433	0.2464	0.2744	0.2359		0.2341	0.2839	0.2424	0.2396		0.2395	0.2412	0.2838	0.2356		0.2757	0.2418	0.2882	0.1943		0.2118	0.2894	0.2192	0.2796
20		0.3963	0.2036	0.1785	0.2216		0.2829	0.2302	0.2326	0.2542		0.2324	0.269	0.2591	0.2396		0.2512	0.2588	0.2543	0.2357		0.292	0.2441	0.2739	0.19		0.2305	0.2626	0.2366	0.2703
21		0.2894	0.2886	0.2492	0.1728		0.2546	0.2325	0.2616	0.2513		0.255	0.2572	0.2603	0.2275		0.2642	0.2537	0.258	0.2242		0.2866	0.2437	0.2693	0.2004		0.2214	0.2594	0.2564	0.2628
22		0.1649	0.3474	0.3575	0.1302		0.2409	0.2763	0.2697	0.2132		0.2591	0.244	0.295	0.2019		0.2502	0.2386	0.2988	0.2124		0.319	0.2227	0.2773	0.181		0.2309	0.2865	0.2288	0.2539
23		0.237	0.3305	0.2787	0.1538		0.2869	0.1999	0.2944	0.2188		0.2806	0.2361	0.2969	0.1864		0.2641	0.2262	0.2909	0.2189		0.3073	0.2198	0.3018	0.1711		0.2459	0.2406	0.2374	0.2761
24		0.2742	0.1436	0.4823	0.0999		0.3059	0.1624	0.3269	0.2048		0.2854	0.2071	0.3009	0.2066		0.2785	0.1961	0.3132	0.2122		0.3199	0.2165	0.2886	0.175		0.2286	0.2421	0.2705	0.2588
25		0.3593	0.1322	0.2387	0.2698		0.2746	0.187	0.2807	0.2577		0.2566	0.2365	0.2868	0.2201		0.2742	0.2033	0.3079	0.2147		0.3188	0.198	0.3075	0.1757		0.2034	0.2775	0.2391	0.2801
26		0.2898	0.1853	0.2951	0.2297		0.2431	0.2584	0.2325	0.2661		0.2646	0.2427	0.2574	0.2354		0.2665	0.2504	0.2676	0.2156		0.309	0.205	0.3063	0.1798		0.2182	0.2486	0.2386	0.2947
27		0.303	0.4875	0.0589	0.1506		0.2775	0.2553	0.2358	0.2313		0.2829	0.2193	0.3212	0.1766		0.2885	0.2296	0.2583	0.2236		0.3155	0.2173	0.2997	0.1675		0.2138	0.2568	0.2671	0.2622
28		0.384	0.0546	0.4819	0.0796		0.2787	0.1991	0.3312	0.191		0.2617	0.2609	0.2977	0.1797		0.2722	0.21	0.334	0.1838		0.3286	0.2029	0.2859	0.1826		0.235	0.2695	0.2246	0.271
29		0.103	0.2874	0.5378	0.0719		0.2371	0.2437	0.3289	0.1903		0.3174	0.2135	0.273	0.1961		0.2506	0.2402	0.3222	0.187		0.3192	0.2107	0.3063	0.1637		0.2439	0.2453	0.2474	0.2634
30		0.5116	0.0552	0.0881	0.3452		0.3144	0.1975	0.2402	0.2479		0.2541	0.2629	0.2848	0.1982		0.2886	0.2328	0.2577	0.2209		0.3039	0.2144	0.3077	0.1739		0.2286	0.2503	0.2693	0.2518
31		0.1979	0.3438	0.1002	0.3581		0.2241	0.2756	0.2484	0.2518		0.2772	0.2231	0.2862	0.2134		0.2469	0.2289	0.2729	0.2513		0.2997	0.2316	0.2894	0.1793		0.2255	0.2767	0.2284	0.2694
32		0.1251	0.3521	0.4127	0.1101		0.2292	0.2614	0.2685	0.2408		0.2381	0.2755	0.2432	0.2431		0.208	0.2652	0.2812	0.2456		0.2947	0.2269	0.2799	0.1985		0.2296	0.2541	0.2197	0.2965
33		0.2016	0.2156	0.2729	0.3099		0.2534	0.2465	0.2588	0.2412		0.2566	0.2479	0.264	0.2315		0.2197	0.2611	0.251	0.2682		0.2723	0.2356	0.2843	0.2078		0.2093	0.26	0.2521	0.2786
34		0.2595	0.2747	0.2612	0.2045		0.2685	0.2304	0.2438	0.2573		0.2415	0.2548	0.2367	0.267		0.2251	0.2493	0.2556	0.27		0.2625	0.2411	0.282	0.2144		0.2006	0.2837	0.2145	0.3012
35		0.2606	0.2644	0.2121	0.2629		0.2905	0.1974	0.2198	0.2923		0.2577	0.2424	0.2418	0.258		0.2216	0.2511	0.2443	0.283		0.271	0.24	0.273	0.216		0.2178	0.2654	0.2177	0.2991
36		0.268	0.2542	0.2321	0.2457		0.2693	0.2083	0.201	0.3214		0.2624	0.2347	0.2312	0.2717		0.2245	0.2501	0.2477	0.2777		0.2983	0.2265	0.2621	0.2131		0.2085	0.2633	0.2198	0.3083
37		0.26	0.2545	0.2198	0.2657		0.2596	0.198	0.2175	0.3249		0.2553	0.2323	0.2232	0.2892		0.2398	0.2411	0.2479	0.2712		0.3016	0.2133	0.2686	0.2165		0.2086	0.2836	0.2112	0.2967
38		0.2464	0.2549	0.2609	0.2379		0.2397	0.2232	0.2129	0.3242		0.2586	0.2444	0.2248	0.2721		0.2239	0.2496	0.2534	0.2731		0.2898	0.2229	0.2674	0.22		0.2253	0.2621	0.204	0.3086
39		0.2485	0.2638	0.2523	0.2355		0.2497	0.2237	0.2264	0.3003		0.2476	0.2385	0.2502	0.2637		0.2316	0.2484	0.2439	0.2761		0.2791	0.2318	0.2763	0.2128		0.2257	0.2745	0.2221	0.2778
40		0.2578	0.2601	0.253	0.229		0.2451	0.2111	0.2484	0.2954		0.255	0.2405	0.2415	0.263		0.2274	0.2458	0.2583	0.2685		0.2875	0.2276	0.2641	0.2207		0.2223	0.2726	0.2252	0.2799
41		0.2649	0.237	0.2702	0.228		0.249	0.2272	0.2561	0.2677		0.2582	0.2419	0.2407	0.2592		0.2316	0.2436	0.2527	0.2721		0.2777	0.2219	0.2781	0.2222		0.2359	0.2578	0.2284	0.2778

## Sheet: Fig3
Fig 3. Partitioning of human promoter sequences using the newly developed extended EM algorithm.
		Human new class 1					Human new class 2					Human new class 3					Human new class 4					Human new class 5					Human new class 6
Position		A	C	G	T		A	C	G	T		A	C	G	T		A	C	G	T		A	C	G	T		A	C	G	G
-10		0.2319	0.2644	0.2567	0.2469		0.2412	0.2952	0.2244	0.2392		0.1958	0.3054	0.1689	0.3298		0.1784	0.2685	0.2547	0.2984		0.2056	0.3118	0.1753	0.3074		0.1888	0.2861	0.2204	0.3047
-9		0.2414	0.2533	0.2658	0.2395		0.2099	0.2726	0.2378	0.2797		0.1354	0.315	0.2351	0.3144		0.21	0.2494	0.2363	0.3043		0.2091	0.2442	0.261	0.2857		0.1902	0.307	0.1939	0.3089
-8		0.2426	0.2487	0.2643	0.2443		0.2538	0.2417	0.2231	0.2814		0.1291	0.3455	0.1947	0.3306		0.254	0.2516	0.2102	0.2842		0.2438	0.2805	0.263	0.2127		0.229	0.2447	0.2263	0.3
-7		0.2392	0.2589	0.2562	0.2456		0.2032	0.2978	0.2506	0.2484		0.1512	0.3008	0.1812	0.3668		0.2006	0.2703	0.2246	0.3045		0.2332	0.3363	0.1842	0.2463		0.2171	0.2769	0.206	0.2999
-6		0.2447	0.2547	0.2581	0.2425		0.1894	0.3433	0.1823	0.2851		0.1578	0.2336	0.2476	0.361		0.1993	0.2866	0.2367	0.2774		0.2247	0.2207	0.2221	0.3325		0.2442	0.2872	0.1844	0.2842
-5		0.2505	0.253	0.2282	0.2684		0.2368	0.2318	0.1626	0.3688		0.1963	0.3075	0.2397	0.2565		0.2214	0.2909	0.167	0.3208		0.1658	0.2824	0.3214	0.2304		0.2076	0.2355	0.173	0.3838
-4		0.2504	0.2941	0.2207	0.2348		0.1806	0.4327	0.1379	0.2488		0.2032	0.2794	0.2501	0.2673		0.2059	0.2959	0.2185	0.2796		0.2997	0.3329	0.1256	0.2419		0.3004	0.2612	0.1854	0.2531
-3		0.211	0.227	0.2877	0.2744		0.1337	0.2386	0.1961	0.4316		0.0993	0.4457	0.1828	0.2722		0.2192	0.2128	0.3238	0.2442		0.2213	0.159	0.2443	0.3754		0.1478	0.2555	0.2962	0.3005
-2		0.1486	0.2679	0.2473	0.3361		0.0792	0.2111	0.1885	0.5212		0.0532	0.2071	0.0781	0.6616		0.1465	0.2689	0.1927	0.3918		0.0963	0.2452	0.2746	0.3839		0.1202	0.2724	0.2183	0.3891
-1		0.0819	0.4714	0.1077	0.339		0.0638	0.3554	0.0477	0.5331		0.0054	0.9312	0.0033	0.0601		0.079	0.4608	0.0345	0.4257		0.078	0.4445	0.0475	0.43		0.0356	0.481	0.0451	0.4383
1		0.6468	0.0687	0.2433	0.0412		0.0328	0.7716	0.1855	0.0102		0.9927	0.0019	0.0033	0.0021		0.708	0.0578	0.2187	0.0156		0.7554	0.0477	0.1825	0.0144		0.7359	0.061	0.1976	0.0055
2		0.2193	0.215	0.2866	0.2791		0.016	0.1132	0.0035	0.8672		0.0158	0.2951	0.6038	0.0853		0.2005	0.1652	0.2095	0.4248		0.1344	0.1257	0.323	0.4168		0.3092	0.1392	0.218	0.3336
3		0.3423	0.1699	0.1525	0.3353		0.0099	0.4861	0.0573	0.4467		0.3071	0.0273	0.009	0.6566		0.3334	0.136	0.1164	0.4142		0.2711	0.2002	0.08	0.4487		0.3991	0.1763	0.1155	0.309
4		0.2518	0.2515	0.2142	0.2825		0.0803	0.1562	0.0384	0.7251		0.0763	0.3723	0.2662	0.2852		0.2489	0.1857	0.2282	0.3372		0.3379	0.1563	0.1418	0.3639		0.3287	0.1973	0.1926	0.2813
5		0.2344	0.2429	0.2092	0.3134		0.0586	0.3268	0.1051	0.5096		0.2022	0.2907	0.1877	0.3194		0.2225	0.2946	0.1645	0.3184		0.2066	0.1993	0.3138	0.2804		0.2818	0.2112	0.1647	0.3423
6		0.2221	0.2684	0.2161	0.2934		0.1135	0.3203	0.1455	0.4208		0.1928	0.3637	0.2089	0.2347		0.3034	0.2021	0.1694	0.3251		0.2296	0.3628	0.0912	0.3164		0.268	0.2225	0.2412	0.2683
7		0.2377	0.254	0.2427	0.2657		0.1708	0.3579	0.2261	0.2452		0.2813	0.2561	0.2148	0.2478		0.2018	0.2208	0.3757	0.2017		0.3103	0.1092	0.243	0.3374		0.3625	0.221	0.1326	0.2839
8		0.239	0.2637	0.2456	0.2517		0.1851	0.288	0.219	0.3079		0.1944	0.279	0.2612	0.2654		0.2811	0.3509	0.137	0.231		0.2454	0.1426	0.4598	0.1522		0.2806	0.2338	0.2393	0.2463
9		0.2277	0.2719	0.2418	0.2586		0.1835	0.3501	0.2119	0.2545		0.2219	0.28	0.1971	0.301		0.2548	0.1874	0.2316	0.3262		0.1652	0.4502	0.103	0.2816		0.3172	0.258	0.2809	0.1439
10		0.2348	0.2678	0.2428	0.2546		0.1903	0.2687	0.232	0.3089		0.2072	0.2521	0.2727	0.268		0.2011	0.1556	0.4252	0.2181		0.3171	0.1175	0.2144	0.351		0.2764	0.292	0.1446	0.287
11		0.2404	0.2601	0.2449	0.2546		0.1998	0.2956	0.2516	0.253		0.2683	0.277	0.203	0.2517		0.2023	0.4048	0.0729	0.32		0.1663	0.1452	0.5695	0.119		0.2378	0.1499	0.3101	0.3022
12		0.2564	0.2493	0.2488	0.2455		0.2625	0.2916	0.2165	0.2294		0.3594	0.1618	0.286	0.1928		0.2545	0.1091	0.29	0.3464		0.2136	0.5334	0.0532	0.1998		0.2423	0.1489	0.431	0.1778
13		0.2496	0.2452	0.2744	0.2308		0.2471	0.2526	0.3015	0.1988		0.2348	0.1356	0.4768	0.1528		0.1933	0.1453	0.5231	0.1383		0.3159	0.1094	0.2612	0.3135		0.2948	0.3771	0.1127	0.2154
14		0.2444	0.2581	0.2667	0.2308		0.244	0.2379	0.334	0.1841		0.2655	0.3927	0.1735	0.1683		0.1837	0.51	0.0434	0.2629		0.2476	0.0642	0.544	0.1441		0.3267	0.1307	0.3028	0.2398
15		0.247	0.2701	0.2468	0.2361		0.2884	0.2594	0.2558	0.1963		0.2481	0.3153	0.1863	0.2502		0.2632	0.134	0.2874	0.3154		0.2222	0.5334	0.0469	0.1975		0.2571	0.09	0.5485	0.1045
16		0.2214	0.2823	0.2408	0.2554		0.2504	0.2801	0.2846	0.1849		0.2425	0.1723	0.3014	0.2839		0.1593	0.1291	0.6516	0.06		0.2657	0.124	0.3157	0.2946		0.2224	0.4883	0.0505	0.2387
17		0.2266	0.2779	0.2467	0.2487		0.2843	0.2862	0.247	0.1825		0.157	0.3269	0.2397	0.2765		0.1705	0.5687	0.0315	0.2292		0.2248	0.0914	0.6036	0.0802		0.2572	0.1799	0.2992	0.2637
18		0.2183	0.2711	0.2709	0.2396		0.2897	0.2823	0.2472	0.1809		0.2549	0.265	0.2509	0.2292		0.2528	0.1047	0.3182	0.3243		0.1627	0.582	0.044	0.2112		0.2987	0.0786	0.5908	0.0319
19		0.2391	0.2579	0.2595	0.2434		0.2862	0.2441	0.3284	0.1413		0.2822	0.174	0.3959	0.148		0.1849	0.1015	0.5995	0.1142		0.318	0.1291	0.3098	0.2431		0.2309	0.5332	0.066	0.1699
20		0.2512	0.2536	0.2563	0.2389		0.347	0.2357	0.2733	0.144		0.3732	0.2658	0.2117	0.1494		0.2789	0.4918	0.0235	0.2059		0.1914	0.0673	0.6927	0.0487		0.2204	0.203	0.3124	0.2642
21		0.2531	0.2539	0.2608	0.2322		0.3372	0.2102	0.2708	0.1817		0.3674	0.2064	0.2461	0.1801		0.2838	0.1464	0.3321	0.2377		0.2173	0.5656	0.0274	0.1898		0.2851	0.044	0.5404	0.1304
22		0.2663	0.2512	0.2632	0.2193		0.3194	0.2027	0.328	0.1498		0.1967	0.2206	0.442	0.1407		0.2087	0.1063	0.6368	0.0483		0.2549	0.0811	0.3387	0.3254		0.1304	0.5295	0.0907	0.2494
23		0.2698	0.2279	0.2788	0.2235		0.3354	0.2069	0.327	0.1306		0.3002	0.1979	0.2853	0.2166		0.2469	0.4905	0.0571	0.2054		0.1614	0.0596	0.639	0.1401		0.2929	0.1014	0.3004	0.3053
24		0.2726	0.2139	0.2958	0.2177		0.3616	0.1982	0.2993	0.1409		0.3831	0.15	0.2952	0.1717		0.3207	0.1045	0.3256	0.2492		0.2094	0.5544	0.0175	0.2187		0.1106	0.0566	0.7229	0.1099
25		0.2627	0.2277	0.283	0.2266		0.3689	0.1481	0.3337	0.1494		0.3441	0.1061	0.3824	0.1674		0.1935	0.0718	0.6429	0.0917		0.3305	0.1	0.3179	0.2516		0.1803	0.58	0.0432	0.1965
26		0.264	0.2355	0.2656	0.235		0.3359	0.1603	0.3756	0.1282		0.2454	0.3001	0.3732	0.0813		0.3094	0.4982	0.0344	0.158		0.1701	0.065	0.7213	0.0435		0.2312	0.1405	0.3144	0.3139
27		0.2684	0.2312	0.2778	0.2226		0.374	0.2142	0.2806	0.1312		0.4547	0.2897	0.0617	0.1939		0.3577	0.0837	0.3294	0.2292		0.184	0.5804	0.0507	0.1848		0.1583	0.0389	0.7355	0.0673
28		0.2749	0.2292	0.2825	0.2134		0.3777	0.1837	0.296	0.1426		0.3353	0.0214	0.5172	0.1261		0.1723	0.1284	0.6502	0.0491		0.3715	0.0833	0.2554	0.2898		0.1056	0.6741	0.0274	0.1929
29		0.2709	0.2305	0.291	0.2076		0.3312	0.1773	0.3608	0.1306		0.0257	0.3356	0.5955	0.0432		0.2689	0.5123	0.0594	0.1593		0.145	0.0573	0.7464	0.0513		0.3332	0.1118	0.2476	0.3073
30		0.2676	0.2329	0.2816	0.218		0.3441	0.1751	0.3343	0.1465		0.522	0.2413	0.0464	0.1902		0.3859	0.114	0.2137	0.2863		0.1531	0.602	0.0642	0.1807		0.1607	0.0526	0.7128	0.0739
31		0.2544	0.2463	0.2597	0.2397		0.343	0.2112	0.3232	0.1227		0.2056	0.1096	0.356	0.3288		0.1713	0.1359	0.5934	0.0993		0.4491	0.1335	0.1997	0.2178		0.1588	0.6338	0.0487	0.1587
32		0.2393	0.2486	0.2618	0.2504		0.3452	0.1963	0.274	0.1845		0.0655	0.3126	0.4624	0.1594		0.1818	0.5544	0.066	0.1978		0.1627	0.1174	0.6038	0.1162		0.3672	0.1521	0.1798	0.3009
33		0.2286	0.2561	0.2611	0.2542		0.3021	0.1882	0.3357	0.174		0.2208	0.2618	0.1911	0.3263		0.32	0.1314	0.22	0.3286		0.1928	0.544	0.1061	0.1571		0.143	0.0822	0.5658	0.209
34		0.2253	0.2617	0.247	0.2661		0.2845	0.1876	0.3524	0.1755		0.3033	0.1887	0.2528	0.2551		0.194	0.1683	0.4587	0.1789		0.3088	0.135	0.226	0.3302		0.1272	0.5301	0.0881	0.2546
35		0.2321	0.2541	0.2424	0.2715		0.2817	0.2125	0.3296	0.1762		0.236	0.1937	0.2846	0.2857		0.258	0.4619	0.135	0.145		0.2443	0.1095	0.4285	0.2177		0.2927	0.1186	0.2296	0.3592
36		0.2355	0.249	0.2428	0.2728		0.3703	0.1873	0.283	0.1594		0.2154	0.2659	0.2928	0.2259		0.3463	0.1277	0.2521	0.274		0.2639	0.4197	0.1212	0.1953		0.1912	0.1723	0.4394	0.1972
37		0.2451	0.2482	0.2415	0.2652		0.3305	0.1651	0.3054	0.199		0.282	0.2059	0.2682	0.244		0.266	0.1765	0.3734	0.1841		0.3543	0.1664	0.1707	0.3087		0.1479	0.4534	0.1275	0.2712
38		0.24	0.2473	0.2401	0.2726		0.3201	0.1892	0.3176	0.1731		0.2327	0.1772	0.323	0.2671		0.2519	0.3477	0.1596	0.2408		0.2535	0.1875	0.3981	0.1609		0.2577	0.211	0.2371	0.2942
39		0.2427	0.251	0.2446	0.2616		0.3221	0.1922	0.3324	0.1534		0.1915	0.2853	0.2442	0.279		0.2815	0.1794	0.2605	0.2786		0.1412	0.4729	0.1298	0.2561		0.2274	0.1447	0.4527	0.1752
40		0.2399	0.2511	0.2501	0.2588		0.3583	0.1855	0.2984	0.1578		0.2076	0.1986	0.2377	0.3561		0.2164	0.2333	0.3312	0.219		0.3072	0.1689	0.2019	0.322		0.1641	0.4224	0.1596	0.2539
41		0.2441	0.2446	0.2506	0.2607		0.3129	0.172	0.3021	0.213		0.1915	0.2387	0.3166	0.2532		0.2523	0.3035	0.182	0.2623		0.228	0.1488	0.3612	0.262		0.3164	0.163	0.231	0.2896

## Sheet: Fig4
Fig 4. ATAC-seq footprints of different promoter classes
Position	Dm motif 1 (Inr+DPE)	Dm motif 2 (Inr)	Dm motif 3 (weak Inr)	Hs motif 1 (weak Inr)	Hs motif 2 (TCT)	Hs motif 3 (Inr+DPE)
-50	6.675	6.314	6.23	16.91	19.07	15.25
-49	6.44	6.048	6.555	17.16	19.39	12.32
-48	6.588	6.388	6.72	16.34	18.97	15.22
-47	6.232	6.411	6.835	16.65	17.13	14.13
-46	6.075	6.239	6.841	16.7	17.17	14.18
-45	6.258	6.324	6.154	16.59	19.89	12.27
-44	6.017	5.699	6.14	16.13	18.8	14.82
-43	6.376	5.987	5.918	16.22	18.95	13.39
-42	6.238	5.862	6.291	16.02	18.54	13.07
-41	6.188	6.201	5.412	16.38	16.37	13.12
-40	6.565	6.646	5.88	16.06	17.46	13.49
-39	5.959	5.951	5.588	16.02	15.94	12.59
-38	5.974	6.322	6.152	16.34	18.9	13.2
-37	6.611	6.84	6.502	16.48	21.12	13.28
-36	6.27	6.538	6.118	15.87	18.87	13.68
-35	6.695	6.21	6.186	15.5	16.59	13.54
-34	5.383	6.14	5.775	14.63	17.13	12.53
-33	5.712	5.883	6.174	14.8	15.95	11.82
-32	6.244	6.259	6.222	15.02	17.17	13.15
-31	6.606	6.821	6.732	16.03	16.75	11.1
-30	8.253	6.955	7.405	17.25	20.37	17.06
-29	7.725	7.091	6.817	17.55	18.02	13.73
-28	7.001	6.988	7.83	18.72	21.85	16.5
-27	6.709	6.851	7.032	19.38	24.64	13.54
-26	6.768	7.434	7.476	19.6	23.62	15.35
-25	6.574	6.407	7.383	18.37	21.1	14.74
-24	6.745	7.11	7.439	16.47	18.38	15.14
-23	5.679	7.272	7.308	15.64	16.72	14.9
-22	6.844	7.098	7.379	15.16	17.93	12.51
-21	5.729	6.55	6.857	15.77	20.72	10.64
-20	6.055	7.076	6.432	15.42	16.66	15.25
-19	6.396	6.988	6.309	14.77	14.62	13.17
-18	6.238	6.673	6.537	14.39	13.02	13.2
-17	6.977	6.319	6.958	14.93	15.66	12.08
-16	6.346	6.36	6.339	15.86	19.37	12.51
-15	6.448	6.228	7.198	16.33	19.33	16.58
-14	6.124	6.889	6.126	15.96	18.19	14.4
-13	6.195	6.836	5.842	15.4	16.87	14.48
-12	5.56	6.6	5.41	14.97	15.24	12.21
-11	5.831	7.051	6.39	16.41	19.59	11.52
-10	8.722	11.02	8.151	20.18	20.53	18.28
-9	4.896	6.555	6.456	13.66	18.31	9.819
-8	3.814	5.997	8.01	16.53	18.1	9.979
-7	6.955	5.929	5.295	11.97	11.38	16.5
-6	4.375	6.681	8.753	17.84	12.75	10.11
-5	12.06	12.68	4.822	17.91	12.26	23.92
-4	1.245	2.72	5.805	10.1	22.8	3.034
-3	5.466	10.04	4.363	16.42	12.29	14.16
-2	6.229	4.024	6.158	13.36	15.68	12.32
-1	7.379	11.58	7.585	22.89	12.8	24.77
1	12.92	12.72	8.644	26.01	11.57	33.9
2	2.641	6.028	6.631	15.26	17.32	8.861
3	2.795	6.802	6.081	16.57	18.36	6.653
4	5.178	4.256	3.018	10.28	18.68	7.664
5	3.968	5.951	7.877	17.32	26.74	9.872
6	16.68	18.63	4.435	24.25	12.62	44.12
7	1.737	3.776	6.621	12.52	29.32	7.398
8	3.682	11.14	5.088	18.89	10.56	18.6
9	3.688	4.754	6.051	12.09	19.04	7.664
10	10.18	10.52	5.439	18.47	12.26	27.91
11	4.923	4.797	5.289	14.8	15.45	14.48
12	5.481	5.508	5.007	15.95	12.19	12.99
13	4.605	5.18	4.713	14.68	18.02	10.03
14	3.83	4.712	4.121	14.16	14.65	8.462
15	2.973	5.285	3.909	14.56	17.39	9.686
16	3.225	4.45	4.864	14.7	15.33	12.8
17	4.683	5.246	4.911	16.42	17.1	15.7
18	8.608	5.782	4.973	16.36	19.14	16.76
19	3.997	5.102	5.541	15.65	18.48	7.424
20	7.45	5.379	4.905	15.72	17.7	15.57
21	2.647	4.807	5.549	15.98	17.17	10.72
22	4.456	5.992	5.674	17.18	18.59	11.84
23	6.759	6.21	4.953	17.05	19.92	16.95
24	3.205	4.632	5.235	15.42	16.65	6.12
25	4.724	5.166	4.475	15.16	16.59	11.95
26	4.89	4.186	5.467	15.07	15.12	9.979
27	5.313	5.457	5.396	16.29	16.72	12.88
28	10.13	4.945	4.526	15.54	18.57	14.56
29	2.503	3.709	5.088	14.18	16.37	7.132
30	3.811	3.592	4.258	13.55	16.06	9.66
31	3.667	3.267	4.439	13.56	13.96	6.44
32	4.235	4.422	4.459	13.77	15.09	11.04
33	9.287	4.128	3.696	13.85	16.72	18.04
34	2.192	3.692	4.53	14.2	15.85	7.025
35	4.538	3.844	4.105	13.99	14.44	18.97
36	3.522	3.226	3.736	14.49	14.6	9.952
37	4.89	3.765	3.561	13.99	16.54	9.686
38	3.703	3.372	3.151	13.67	18.8	12.32
39	3.048	3.122	3.073	13.84	16.3	9.553
40	3.181	3.008	3.123	13.13	12.54	12.35
41	3.609	2.691	2.952	13.2	13.63	10.94
42	3.338	2.729	2.847	12.5	11.22	12.16
43	3.465	2.732	2.738	12.67	13.13	10.17
44	3.124	2.501	2.587	11.56	12.36	10.03
45	3.438	2.3	2.291	11.27	11.13	8.595
46	3.045	2.073	2.237	11.09	10.35	11.28
47	2.759	2.296	2.132	11.09	13.94	11.07
48	2.906	2.196	2.067	11.27	11.5	9.447
49	2.948	2.269	2.116	11.34	12.99	9.633
50	3.005	2.027	2.331	11.78	11.95	12.32
51	3.04	2.335	2.16	11.31	9.884	10.3

## Sheet: Fig 5
Fig 5. Promoter classes architecture.
humanNucleosomeSignal				humanFourierTransform				humanMNase				humanCAGE				drosophilaNucleosomeSignal				drosophilaFourierTransform				drosophilaMNase				drosophilaCAGE
	Position	Frequency	Type		Length	Spectrum	Type		Position	Enrichment	Type		Position	Enrichment	Type		Position	Frequency	Type		Length	Spectrum	Type		Position	Enrichment	Type		Position	Enrichment	Type
1	-43.5	19.0252	Inr-DPE	1	50	4.96589	Inr-DPE	1	-990	0.02327	Inr-DPE	1	-100	8.475	Inr-DPE	1	-43.5	12.1601	Inr-DPE	1	50	1.54182	Inr-DPE	1	-990	0.9807	Inr-DPE	1	-100	0.9884	Inr-DPE
2	-42.5	19.6541	Inr-DPE	2	25	7.82195	Inr-DPE	2	-980	0.02626	Inr-DPE	2	-99	9.55	Inr-DPE	2	-42.5	12.6602	Inr-DPE	2	25	0.882802	Inr-DPE	2	-980	0.972	Inr-DPE	2	-99	0.706	Inr-DPE
3	-41.5	19.9686	Inr-DPE	3	16.6667	1.83833	Inr-DPE	3	-970	0.0228	Inr-DPE	3	-98	8.525	Inr-DPE	3	-41.5	13.0197	Inr-DPE	3	16.6667	0.31816	Inr-DPE	3	-970	0.9645	Inr-DPE	3	-98	0.9178	Inr-DPE
4	-40.5	16.8239	Inr-DPE	4	12.5	6.33576	Inr-DPE	4	-960	0.03019	Inr-DPE	4	-97	7.708	Inr-DPE	4	-40.5	13.5199	Inr-DPE	4	12.5	0.359621	Inr-DPE	4	-960	0.9531	Inr-DPE	4	-97	1.2	Inr-DPE
5	-39.5	14.3082	Inr-DPE	5	10	7.73526	Inr-DPE	5	-950	0.025	Inr-DPE	5	-96	8.635	Inr-DPE	5	-39.5	13.9575	Inr-DPE	5	10	2.17567	Inr-DPE	5	-950	0.9652	Inr-DPE	5	-96	0.706	Inr-DPE
6	-38.5	13.9937	Inr-DPE	6	8.33333	2.83726	Inr-DPE	6	-940	0.025	Inr-DPE	6	-95	8.244	Inr-DPE	6	-38.5	14.5671	Inr-DPE	6	8.33333	0.45855	Inr-DPE	6	-940	0.9528	Inr-DPE	6	-95	0.7766	Inr-DPE
7	-37.5	12.1069	Inr-DPE	7	7.14286	0.081678	Inr-DPE	7	-930	0.025	Inr-DPE	7	-94	7.981	Inr-DPE	7	-37.5	14.442	Inr-DPE	7	7.14286	0.820055	Inr-DPE	7	-930	0.9551	Inr-DPE	7	-94	0.706	Inr-DPE
8	-36.5	14.6226	Inr-DPE	8	6.25	1.93761	Inr-DPE	8	-920	0.02657	Inr-DPE	8	-93	8.755	Inr-DPE	8	-36.5	12.5977	Inr-DPE	8	6.25	0.400132	Inr-DPE	8	-920	0.9576	Inr-DPE	8	-93	1.059	Inr-DPE
9	-35.5	16.6667	Inr-DPE	9	5.55556	0.460094	Inr-DPE	9	-910	0.02673	Inr-DPE	9	-92	9.577	Inr-DPE	9	-35.5	10.1907	Inr-DPE	9	5.55556	0.0781227	Inr-DPE	9	-910	0.9423	Inr-DPE	9	-92	1.2	Inr-DPE
10	-34.5	15.2516	Inr-DPE	10	5	1.6386	Inr-DPE	10	-900	0.02406	Inr-DPE	10	-91	9.527	Inr-DPE	10	-34.5	8.73711	Inr-DPE	10	5	0.0246448	Inr-DPE	10	-900	0.954	Inr-DPE	10	-91	0.9884	Inr-DPE
11	-33.5	16.0377	Inr-DPE	11	4.54545	1.70164	Inr-DPE	11	-890	0.02673	Inr-DPE	11	-90	7.973	Inr-DPE	11	-33.5	8.39325	Inr-DPE	11	4.54545	0.0587834	Inr-DPE	11	-890	0.9642	Inr-DPE	11	-90	1.059	Inr-DPE
12	-32.5	15.4088	Inr-DPE	12	4.16667	0.176531	Inr-DPE	12	-880	0.01887	Inr-DPE	12	-89	8.756	Inr-DPE	12	-32.5	9.56549	Inr-DPE	12	4.16667	0.0349919	Inr-DPE	12	-880	0.975	Inr-DPE	12	-89	0.9178	Inr-DPE
13	-31.5	18.239	Inr-DPE	13	3.84615	0.750732	Inr-DPE	13	-870	0.02374	Inr-DPE	13	-88	8.153	Inr-DPE	13	-31.5	12.5039	Inr-DPE	13	3.84615	0.074102	Inr-DPE	13	-870	0.945	Inr-DPE	13	-88	1.059	Inr-DPE
14	-30.5	16.3522	Inr-DPE	14	3.57143	0.542355	Inr-DPE	14	-860	0.02091	Inr-DPE	14	-87	9.789	Inr-DPE	14	-30.5	16.2238	Inr-DPE	14	3.57143	0.0199687	Inr-DPE	14	-860	0.9451	Inr-DPE	14	-87	0.8472	Inr-DPE
15	-29.5	19.0252	Inr-DPE	15	3.33333	0.351863	Inr-DPE	15	-850	0.02783	Inr-DPE	15	-86	10.2	Inr-DPE	15	-29.5	17.7868	Inr-DPE	15	3.33333	0.0722841	Inr-DPE	15	-850	0.9505	Inr-DPE	15	-86	1.2	Inr-DPE
16	-28.5	21.6981	Inr-DPE	16	3.125	1.51179	Inr-DPE	16	-840	0.02358	Inr-DPE	16	-85	9.072	Inr-DPE	16	-28.5	16.7083	Inr-DPE	16	3.125	0.107971	Inr-DPE	16	-840	0.9199	Inr-DPE	16	-85	0.8472	Inr-DPE
17	-27.5	20.7547	Inr-DPE	17	2.94118	0.3551	Inr-DPE	17	-830	0.02673	Inr-DPE	17	-84	11.46	Inr-DPE	17	-27.5	14.3013	Inr-DPE	17	2.94118	0.0012458	Inr-DPE	17	-830	0.9471	Inr-DPE	17	-84	1.553	Inr-DPE
18	-26.5	20.4403	Inr-DPE	18	2.77778	0.0452047	Inr-DPE	18	-820	0.0283	Inr-DPE	18	-83	10.66	Inr-DPE	18	-26.5	11.7537	Inr-DPE	18	2.77778	0.0470008	Inr-DPE	18	-820	0.9211	Inr-DPE	18	-83	1.271	Inr-DPE
19	-25.5	17.7673	Inr-DPE	19	2.63158	0.0110084	Inr-DPE	19	-810	0.02704	Inr-DPE	19	-82	10.08	Inr-DPE	19	-25.5	10.7534	Inr-DPE	19	2.63158	0.0366233	Inr-DPE	19	-810	0.9391	Inr-DPE	19	-82	1.059	Inr-DPE
20	-24.5	18.239	Inr-DPE	20	2.5	0.426138	Inr-DPE	20	-800	0.02374	Inr-DPE	20	-81	9.588	Inr-DPE	20	-24.5	10.3314	Inr-DPE	20	2.5	0.0335876	Inr-DPE	20	-800	0.9167	Inr-DPE	20	-81	1.341	Inr-DPE
21	-23.5	16.5094	Inr-DPE	21	2.38095	0.115938	Inr-DPE	21	-790	0.02516	Inr-DPE	21	-80	9.473	Inr-DPE	21	-23.5	10.1282	Inr-DPE	21	2.38095	0.0324081	Inr-DPE	21	-790	0.9234	Inr-DPE	21	-80	1.483	Inr-DPE
22	-22.5	13.9937	Inr-DPE	22	2.27273	0.20113	Inr-DPE	22	-780	0.02358	Inr-DPE	22	-79	9.822	Inr-DPE	22	-22.5	11.1128	Inr-DPE	22	2.27273	0.0232242	Inr-DPE	22	-780	0.9528	Inr-DPE	22	-79	1.271	Inr-DPE
23	-21.5	14.1509	Inr-DPE	23	2.17391	1.70049	Inr-DPE	23	-770	0.02343	Inr-DPE	23	-78	11.66	Inr-DPE	23	-21.5	12.0663	Inr-DPE	23	2.17391	0.0511509	Inr-DPE	23	-770	0.9275	Inr-DPE	23	-78	1.624	Inr-DPE
24	-20.5	14.4654	Inr-DPE	24	2.08333	0.022124	Inr-DPE	24	-760	0.02516	Inr-DPE	24	-77	9.385	Inr-DPE	24	-20.5	12.9728	Inr-DPE	24	2.08333	0.0777506	Inr-DPE	24	-760	0.9439	Inr-DPE	24	-77	0.8472	Inr-DPE
25	-19.5	15.8805	Inr-DPE	25	2	0.183281	Inr-DPE	25	-750	0.02248	Inr-DPE	25	-76	11.38	Inr-DPE	25	-19.5	12.4726	Inr-DPE	25	2	0.0329531	Inr-DPE	25	-750	0.9377	Inr-DPE	25	-76	0.7766	Inr-DPE
26	-18.5	16.5094	Inr-DPE	26	50	1.59232	TATA-box	26	-740	0.02783	Inr-DPE	26	-75	11.61	Inr-DPE	26	-18.5	13.723	Inr-DPE	26	50	0.890909	TATA-box	26	-740	0.9268	Inr-DPE	26	-75	1.13	Inr-DPE
27	-17.5	18.239	Inr-DPE	27	25	0.0153384	TATA-box	27	-730	0.02673	Inr-DPE	27	-74	12.74	Inr-DPE	27	-17.5	15.0203	Inr-DPE	27	25	0.692443	TATA-box	27	-730	0.9067	Inr-DPE	27	-74	1.624	Inr-DPE
28	-16.5	18.8679	Inr-DPE	28	16.6667	0.318185	TATA-box	28	-720	0.02594	Inr-DPE	28	-73	11.06	Inr-DPE	28	-16.5	15.6455	Inr-DPE	28	16.6667	0.345192	TATA-box	28	-720	0.9126	Inr-DPE	28	-73	2.047	Inr-DPE
29	-15.5	17.1384	Inr-DPE	29	12.5	2.69473	TATA-box	29	-710	0.02594	Inr-DPE	29	-72	12.46	Inr-DPE	29	-15.5	13.8793	Inr-DPE	29	12.5	2.59513	TATA-box	29	-710	0.9245	Inr-DPE	29	-72	1.341	Inr-DPE
30	-14.5	17.6101	Inr-DPE	30	10	0.585752	TATA-box	30	-700	0.025	Inr-DPE	30	-71	8.858	Inr-DPE	30	-14.5	12.0975	Inr-DPE	30	10	1.39479	TATA-box	30	-700	0.9063	Inr-DPE	30	-71	1.13	Inr-DPE
31	-13.5	18.5535	Inr-DPE	31	8.33333	0.915843	TATA-box	31	-690	0.02516	Inr-DPE	31	-70	10.42	Inr-DPE	31	-13.5	11.066	Inr-DPE	31	8.33333	0.501045	TATA-box	31	-690	0.9003	Inr-DPE	31	-70	1.271	Inr-DPE
32	-12.5	18.5535	Inr-DPE	32	7.14286	2.73176	TATA-box	32	-680	0.02752	Inr-DPE	32	-69	13.37	Inr-DPE	32	-12.5	11.1597	Inr-DPE	32	7.14286	0.857749	TATA-box	32	-680	0.9131	Inr-DPE	32	-69	1.412	Inr-DPE
33	-11.5	16.5094	Inr-DPE	33	6.25	0.703706	TATA-box	33	-670	0.02343	Inr-DPE	33	-68	8.469	Inr-DPE	33	-11.5	12.7071	Inr-DPE	33	6.25	1.94182	TATA-box	33	-670	0.8932	Inr-DPE	33	-68	1.906	Inr-DPE
34	-10.5	14.9371	Inr-DPE	34	5.55556	0.093291	TATA-box	34	-660	0.02201	Inr-DPE	34	-67	9.777	Inr-DPE	34	-10.5	15.0516	Inr-DPE	34	5.55556	0.234509	TATA-box	34	-660	0.8804	Inr-DPE	34	-67	1.412	Inr-DPE
35	-9.5	16.9811	Inr-DPE	35	5	0.862067	TATA-box	35	-650	0.02437	Inr-DPE	35	-66	13.33	Inr-DPE	35	-9.5	15.5674	Inr-DPE	35	5	0.550262	TATA-box	35	-650	0.8713	Inr-DPE	35	-66	2.118	Inr-DPE
36	-8.5	19.4969	Inr-DPE	36	4.54545	0.0865427	TATA-box	36	-640	0.0228	Inr-DPE	36	-65	13.13	Inr-DPE	36	-8.5	14.2232	Inr-DPE	36	4.54545	0.0366825	TATA-box	36	-640	0.8791	Inr-DPE	36	-65	1.977	Inr-DPE
37	-7.5	17.9245	Inr-DPE	37	4.16667	0.264387	TATA-box	37	-630	0.01934	Inr-DPE	37	-64	12.74	Inr-DPE	37	-7.5	10.1751	Inr-DPE	37	4.16667	0.456366	TATA-box	37	-630	0.867	Inr-DPE	37	-64	2.612	Inr-DPE
38	-6.5	16.3522	Inr-DPE	38	3.84615	0.373538	TATA-box	38	-620	0.02594	Inr-DPE	38	-63	13.81	Inr-DPE	38	-6.5	8.44014	Inr-DPE	38	3.84615	0.0989774	TATA-box	38	-620	0.8697	Inr-DPE	38	-63	2.189	Inr-DPE
39	-5.5	12.5786	Inr-DPE	39	3.57143	0.113731	TATA-box	39	-610	0.02563	Inr-DPE	39	-62	14.51	Inr-DPE	39	-5.5	7.08034	Inr-DPE	39	3.57143	0.108823	TATA-box	39	-610	0.864	Inr-DPE	39	-62	2.33	Inr-DPE
40	-4.5	6.28931	Inr-DPE	40	3.33333	0.384224	TATA-box	40	-600	0.02956	Inr-DPE	40	-61	11.28	Inr-DPE	40	-4.5	9.22163	Inr-DPE	40	3.33333	0.0260545	TATA-box	40	-600	0.8608	Inr-DPE	40	-61	1.836	Inr-DPE
41	-3.5	4.55975	Inr-DPE	41	3.125	0.0565552	TATA-box	41	-590	0.02484	Inr-DPE	41	-60	14.12	Inr-DPE	41	-3.5	9.56549	Inr-DPE	41	3.125	0.0102998	TATA-box	41	-590	0.8531	Inr-DPE	41	-60	2.471	Inr-DPE
42	-2.5	3.61635	Inr-DPE	42	2.94118	0.0665282	TATA-box	42	-580	0.0228	Inr-DPE	42	-59	13.34	Inr-DPE	42	-2.5	7.37731	Inr-DPE	42	2.94118	0.062447	TATA-box	42	-580	0.8693	Inr-DPE	42	-59	1.977	Inr-DPE
43	-1.5	10.8491	Inr-DPE	43	2.77778	0.0575422	TATA-box	43	-570	0.01997	Inr-DPE	43	-58	14.54	Inr-DPE	43	-1.5	7.04908	Inr-DPE	43	2.77778	0.0244408	TATA-box	43	-570	0.8704	Inr-DPE	43	-58	2.895	Inr-DPE
44	-0.5	17.7673	Inr-DPE	44	2.63158	0.362631	TATA-box	44	-560	0.01918	Inr-DPE	44	-57	16.11	Inr-DPE	44	-0.5	6.65833	Inr-DPE	44	2.63158	0.0523807	TATA-box	44	-560	0.8448	Inr-DPE	44	-57	2.753	Inr-DPE
45	0.5	30.6604	Inr-DPE	45	2.5	0.0208716	TATA-box	45	-550	0.02248	Inr-DPE	45	-56	15.2	Inr-DPE	45	0.5	9.73742	Inr-DPE	45	2.5	0.00821191	TATA-box	45	-550	0.8556	Inr-DPE	45	-56	2.895	Inr-DPE
46	1.5	30.8176	Inr-DPE	46	2.38095	0.166823	TATA-box	46	-540	0.0217	Inr-DPE	46	-55	16	Inr-DPE	46	1.5	10.1751	Inr-DPE	46	2.38095	0.00933524	TATA-box	46	-540	0.8298	Inr-DPE	46	-55	2.471	Inr-DPE
47	2.5	15.8805	Inr-DPE	47	2.27273	0.0757575	TATA-box	47	-530	0.02075	Inr-DPE	47	-54	17.1	Inr-DPE	47	2.5	6.90841	Inr-DPE	47	2.27273	0.0562232	TATA-box	47	-530	0.8192	Inr-DPE	47	-54	2.895	Inr-DPE
48	3.5	8.33333	Inr-DPE	48	2.17391	0.0669819	TATA-box	48	-520	0.02107	Inr-DPE	48	-53	15.7	Inr-DPE	48	3.5	6.01751	Inr-DPE	48	2.17391	0.0561399	TATA-box	48	-520	0.8373	Inr-DPE	48	-53	3.389	Inr-DPE
49	4.5	4.40252	Inr-DPE	49	2.08333	0.0345265	TATA-box	49	-510	0.02248	Inr-DPE	49	-52	15.62	Inr-DPE	49	4.5	5.07971	Inr-DPE	49	2.08333	0.0733449	TATA-box	49	-510	0.8249	Inr-DPE	49	-52	3.389	Inr-DPE
50	5.5	5.34591	Inr-DPE	50	2	0.00529307	TATA-box	50	-500	0.0239	Inr-DPE	50	-51	21.21	Inr-DPE	50	5.5	4.72023	Inr-DPE	50	2	0.0688888	TATA-box	50	-500	0.8128	Inr-DPE	50	-51	2.753	Inr-DPE
51	6.5	7.86164	Inr-DPE	51	50	0.0936384	Inr	51	-490	0.0228	Inr-DPE	51	-50	18.47	Inr-DPE	51	6.5	7.18975	Inr-DPE	51	50	0.477093	Inr	51	-490	0.806	Inr-DPE	51	-50	3.459	Inr-DPE
52	7.5	14.4654	Inr-DPE	52	25	0.909799	Inr	52	-480	0.02091	Inr-DPE	52	-49	18.39	Inr-DPE	52	7.5	13.0041	Inr-DPE	52	25	0.579068	Inr	52	-480	0.8053	Inr-DPE	52	-49	3.742	Inr-DPE
53	8.5	19.6541	Inr-DPE	53	16.6667	0.463424	Inr	53	-470	0.025	Inr-DPE	53	-48	20.5	Inr-DPE	53	8.5	16.7083	Inr-DPE	53	16.6667	0.723087	Inr	53	-470	0.8092	Inr-DPE	53	-48	4.377	Inr-DPE
54	9.5	19.3396	Inr-DPE	54	12.5	2.62865	Inr	54	-460	0.02154	Inr-DPE	54	-47	21.36	Inr-DPE	54	9.5	13.6136	Inr-DPE	54	12.5	6.74158	Inr	54	-460	0.788	Inr-DPE	54	-47	3.812	Inr-DPE
55	10.5	17.9245	Inr-DPE	55	10	13.9054	Inr	55	-450	0.02248	Inr-DPE	55	-46	22.87	Inr-DPE	55	10.5	9.94061	Inr-DPE	55	10	25.2215	Inr	55	-450	0.8236	Inr-DPE	55	-46	4.095	Inr-DPE
56	11.5	14.6226	Inr-DPE	56	8.33333	0.620544	Inr	56	-440	0.02437	Inr-DPE	56	-45	24.81	Inr-DPE	56	11.5	10.3157	Inr-DPE	56	8.33333	0.619654	Inr	56	-440	0.8106	Inr-DPE	56	-45	4.73	Inr-DPE
57	12.5	13.8365	Inr-DPE	57	7.14286	0.177575	Inr	57	-430	0.02358	Inr-DPE	57	-44	24.33	Inr-DPE	57	12.5	13.2854	Inr-DPE	57	7.14286	0.536107	Inr	57	-430	0.7911	Inr-DPE	57	-44	5.013	Inr-DPE
58	13.5	13.522	Inr-DPE	58	6.25	0.443411	Inr	58	-420	0.02343	Inr-DPE	58	-43	26.33	Inr-DPE	58	13.5	14.2857	Inr-DPE	58	6.25	0.309819	Inr	58	-420	0.7845	Inr-DPE	58	-43	4.448	Inr-DPE
59	14.5	14.9371	Inr-DPE	59	5.55556	0.0833725	Inr	59	-410	0.02075	Inr-DPE	59	-42	27.19	Inr-DPE	59	14.5	13.5042	Inr-DPE	59	5.55556	0.115877	Inr	59	-410	0.7875	Inr-DPE	59	-42	4.942	Inr-DPE
60	15.5	14.7799	Inr-DPE	60	5	0.0330077	Inr	60	-400	0.02421	Inr-DPE	60	-41	30.44	Inr-DPE	60	15.5	11.6286	Inr-DPE	60	5	0.113471	Inr	60	-400	0.7891	Inr-DPE	60	-41	5.366	Inr-DPE
61	16.5	13.9937	Inr-DPE	61	4.54545	0.0754716	Inr	61	-390	0.0239	Inr-DPE	61	-40	33.26	Inr-DPE	61	16.5	11.5192	Inr-DPE	61	4.54545	0.00354975	Inr	61	-390	0.7816	Inr-DPE	61	-40	5.295	Inr-DPE
62	17.5	13.9937	Inr-DPE	62	4.16667	0.0107606	Inr	62	-380	0.02469	Inr-DPE	62	-39	27.81	Inr-DPE	62	17.5	14.2857	Inr-DPE	62	4.16667	0.0951088	Inr	62	-380	0.7927	Inr-DPE	62	-39	4.871	Inr-DPE
63	18.5	13.522	Inr-DPE	63	3.84615	0.000942289	Inr	63	-370	0.01792	Inr-DPE	63	-38	28.14	Inr-DPE	63	18.5	14.5202	Inr-DPE	63	3.84615	0.19645	Inr	63	-370	0.775	Inr-DPE	63	-38	5.577	Inr-DPE
64	19.5	15.4088	Inr-DPE	64	3.57143	0.0374109	Inr	64	-360	0.02233	Inr-DPE	64	-37	28.29	Inr-DPE	64	19.5	12.035	Inr-DPE	64	3.57143	0.00336727	Inr	64	-360	0.7875	Inr-DPE	64	-37	5.507	Inr-DPE
65	20.5	17.2956	Inr-DPE	65	3.33333	0.0194199	Inr	65	-350	0.02343	Inr-DPE	65	-36	27.41	Inr-DPE	65	20.5	9.69053	Inr-DPE	65	3.33333	0.0709569	Inr	65	-350	0.7738	Inr-DPE	65	-36	5.719	Inr-DPE
66	21.5	16.195	Inr-DPE	66	3.125	0.00258208	Inr	66	-340	0.02091	Inr-DPE	66	-35	29.2	Inr-DPE	66	21.5	8.3151	Inr-DPE	66	3.125	0.02669	Inr	66	-340	0.7669	Inr-DPE	66	-35	3.53	Inr-DPE
67	22.5	18.7107	Inr-DPE	67	2.94118	0.00603989	Inr	67	-330	0.0206	Inr-DPE	67	-34	26.41	Inr-DPE	67	22.5	13.4417	Inr-DPE	67	2.94118	0.00790975	Inr	67	-330	0.7686	Inr-DPE	67	-34	5.789	Inr-DPE
68	23.5	19.8113	Inr-DPE	68	2.77778	0.00330169	Inr	68	-320	0.02233	Inr-DPE	68	-33	36.32	Inr-DPE	68	23.5	14.6765	Inr-DPE	68	2.77778	0.00888469	Inr	68	-320	0.7451	Inr-DPE	68	-33	5.86	Inr-DPE
69	24.5	17.9245	Inr-DPE	69	2.63158	0.0152147	Inr	69	-310	0.02107	Inr-DPE	69	-32	32.23	Inr-DPE	69	24.5	13.8481	Inr-DPE	69	2.63158	0.00254341	Inr	69	-310	0.7366	Inr-DPE	69	-32	5.789	Inr-DPE
70	25.5	14.9371	Inr-DPE	70	2.5	0.000794962	Inr	70	-300	0.02044	Inr-DPE	70	-31	32.13	Inr-DPE	70	25.5	13.6136	Inr-DPE	70	2.5	0.100522	Inr	70	-300	0.7592	Inr-DPE	70	-31	6.213	Inr-DPE
71	26.5	11.1635	Inr-DPE	71	2.38095	0.00802852	Inr	71	-290	0.01981	Inr-DPE	71	-30	31.42	Inr-DPE	71	26.5	10.4564	Inr-DPE	71	2.38095	0.0291141	Inr	71	-290	0.7377	Inr-DPE	71	-30	4.942	Inr-DPE
72	27.5	13.6792	Inr-DPE	72	2.27273	0.0444919	Inr	72	-280	0.02437	Inr-DPE	72	-29	32.03	Inr-DPE	72	27.5	10.5658	Inr-DPE	72	2.27273	0.0198219	Inr	72	-280	0.7325	Inr-DPE	72	-29	6.142	Inr-DPE
73	28.5	13.2075	Inr-DPE	73	2.17391	0.0162872	Inr	73	-270	0.01934	Inr-DPE	73	-28	40.27	Inr-DPE	73	28.5	11.0972	Inr-DPE	73	2.17391	0.0217132	Inr	73	-270	0.7403	Inr-DPE	73	-28	7.131	Inr-DPE
74	29.5	12.4214	Inr-DPE	74	2.08333	0.000677226	Inr	74	-260	0.02296	Inr-DPE	74	-27	38.65	Inr-DPE	74	29.5	12.3789	Inr-DPE	74	2.08333	0.0125365	Inr	74	-260	0.7403	Inr-DPE	74	-27	6.495	Inr-DPE
75	30.5	15.4088	Inr-DPE	75	2	0.000857083	Inr	75	-250	0.02123	Inr-DPE	75	-26	37.17	Inr-DPE	75	30.5	14.02	Inr-DPE	75	2	0.00282637	Inr	75	-250	0.7521	Inr-DPE	75	-26	6.142	Inr-DPE
76	31.5	15.4088	Inr-DPE					76	-240	0.01981	Inr-DPE	76	-25	36.5	Inr-DPE	76	31.5	10.9097	Inr-DPE					76	-240	0.7411	Inr-DPE	76	-25	5.507	Inr-DPE
77	32.5	16.9811	Inr-DPE					77	-230	0.01934	Inr-DPE	77	-24	39.48	Inr-DPE	77	32.5	8.23695	Inr-DPE					77	-230	0.7352	Inr-DPE	77	-24	6.354	Inr-DPE
78	33.5	16.9811	Inr-DPE					78	-220	0.0195	Inr-DPE	78	-23	42.31	Inr-DPE	78	33.5	9.25289	Inr-DPE					78	-220	0.7544	Inr-DPE	78	-23	6.001	Inr-DPE
79	34.5	17.2956	Inr-DPE					79	-210	0.02248	Inr-DPE	79	-22	45.01	Inr-DPE	79	34.5	14.2701	Inr-DPE					79	-210	0.738	Inr-DPE	79	-22	6.778	Inr-DPE
80	35.5	17.4528	Inr-DPE					80	-200	0.02374	Inr-DPE	80	-21	45.81	Inr-DPE	80	35.5	18.6308	Inr-DPE					80	-200	0.7423	Inr-DPE	80	-21	5.577	Inr-DPE
81	36.5	14.6226	Inr-DPE					81	-190	0.02374	Inr-DPE	81	-20	42.55	Inr-DPE	81	36.5	15.4892	Inr-DPE					81	-190	0.7073	Inr-DPE	81	-20	5.93	Inr-DPE
82	37.5	16.195	Inr-DPE					82	-180	0.02107	Inr-DPE	82	-19	48.67	Inr-DPE	82	37.5	12.035	Inr-DPE					82	-180	0.7323	Inr-DPE	82	-19	6.778	Inr-DPE
83	38.5	17.4528	Inr-DPE					83	-170	0.01855	Inr-DPE	83	-18	49.54	Inr-DPE	83	38.5	11.9256	Inr-DPE					83	-170	0.7254	Inr-DPE	83	-18	7.695	Inr-DPE
84	39.5	16.0377	Inr-DPE					84	-160	0.01824	Inr-DPE	84	-17	50.99	Inr-DPE	84	39.5	12.0038	Inr-DPE					84	-160	0.7373	Inr-DPE	84	-17	6.919	Inr-DPE
85	40.5	15.4088	Inr-DPE					85	-150	0.0173	Inr-DPE	85	-16	49	Inr-DPE	85	40.5	13.301	Inr-DPE					85	-150	0.7407	Inr-DPE	85	-16	6.495	Inr-DPE
86	41.5	15.8805	Inr-DPE					86	-140	0.01981	Inr-DPE	86	-15	49.21	Inr-DPE	86	41.5	14.1919	Inr-DPE					86	-140	0.7656	Inr-DPE	86	-15	6.213	Inr-DPE
87	42.5	15.2516	Inr-DPE					87	-130	0.0173	Inr-DPE	87	-14	54.63	Inr-DPE	87	42.5	14.8484	Inr-DPE					87	-130	0.7889	Inr-DPE	87	-14	7.695	Inr-DPE
88	43.5	15.566	Inr-DPE					88	-120	0.01619	Inr-DPE	88	-13	52.56	Inr-DPE	88	43.5	15.0359	Inr-DPE					88	-120	0.8161	Inr-DPE	88	-13	9.037	Inr-DPE
89	44.5	14.7799	Inr-DPE					89	-110	0.01887	Inr-DPE	89	-12	62.58	Inr-DPE	89	44.5	13.6136	Inr-DPE					89	-110	0.8515	Inr-DPE	89	-12	7.978	Inr-DPE
90	45.5	16.0377	Inr-DPE					90	-100	0.01777	Inr-DPE	90	-11	63.31	Inr-DPE	90	45.5	11.9412	Inr-DPE					90	-100	0.8386	Inr-DPE	90	-11	8.896	Inr-DPE
91	46.5	17.2956	Inr-DPE					91	-90	0.01509	Inr-DPE	91	-10	63.82	Inr-DPE	91	46.5	11.6912	Inr-DPE					91	-90	0.8562	Inr-DPE	91	-10	9.954	Inr-DPE
92	47.5	14.1509	Inr-DPE					92	-80	0.02044	Inr-DPE	92	-9	72.82	Inr-DPE	92	47.5	11.8318	Inr-DPE					92	-80	0.8386	Inr-DPE	92	-9	7.978	Inr-DPE
93	48.5	13.9937	Inr-DPE					93	-70	0.01871	Inr-DPE	93	-8	72.5	Inr-DPE	93	48.5	11.7693	Inr-DPE					93	-70	0.8243	Inr-DPE	93	-8	8.825	Inr-DPE
94	49.5	15.4088	Inr-DPE					94	-60	0.01572	Inr-DPE	94	-7	85.25	Inr-DPE	94	49.5	12.5821	Inr-DPE					94	-60	0.8284	Inr-DPE	94	-7	12.78	Inr-DPE
95	50.5	16.8239	Inr-DPE					95	-50	0.01698	Inr-DPE	95	-6	105.5	Inr-DPE	95	50.5	13.3167	Inr-DPE					95	-50	0.8192	Inr-DPE	95	-6	20.19	Inr-DPE
96	51.5	17.6101	Inr-DPE					96	-40	0.01619	Inr-DPE	96	-5	121.9	Inr-DPE	96	51.5	13.1447	Inr-DPE					96	-40	0.8795	Inr-DPE	96	-5	26.19	Inr-DPE
97	52.5	19.0252	Inr-DPE					97	-30	0.01887	Inr-DPE	97	-4	155.7	Inr-DPE	97	52.5	13.4417	Inr-DPE					97	-30	0.9656	Inr-DPE	97	-4	38.05	Inr-DPE
98	53.5	19.9686	Inr-DPE					98	-20	0.01855	Inr-DPE	98	-3	186.3	Inr-DPE	98	53.5	13.1447	Inr-DPE					98	-20	1.006	Inr-DPE	98	-3	42.71	Inr-DPE
99	54.5	18.239	Inr-DPE					99	-10	0.01667	Inr-DPE	99	-2	231	Inr-DPE	99	54.5	12.6602	Inr-DPE					99	-10	1.023	Inr-DPE	99	-2	51.04	Inr-DPE
100	55.5	18.7107	Inr-DPE					100	0	0.01698	Inr-DPE	100	-1	282.8	Inr-DPE	100	55.5	12.3007	Inr-DPE					100	0	0.9935	Inr-DPE	100	-1	75.47	Inr-DPE
101	56.5	17.9245	Inr-DPE					101	10	0.01887	Inr-DPE	101	0	546.2	Inr-DPE	101	56.5	11.9256	Inr-DPE					101	10	0.9773	Inr-DPE	101	0	191.4	Inr-DPE
102	57.5	17.4528	Inr-DPE					102	20	0.01887	Inr-DPE	102	1	279.8	Inr-DPE	102	57.5	11.9412	Inr-DPE					102	20	0.966	Inr-DPE	102	1	42.99	Inr-DPE
103	58.5	15.566	Inr-DPE					103	30	0.01887	Inr-DPE	103	2	157.5	Inr-DPE	103	58.5	11.1128	Inr-DPE					103	30	0.9604	Inr-DPE	103	2	33.39	Inr-DPE
104	59.5	16.195	Inr-DPE					104	40	0.01682	Inr-DPE	104	3	149	Inr-DPE	104	59.5	11.3629	Inr-DPE					104	40	1.024	Inr-DPE	104	3	34.1	Inr-DPE
105	60.5	16.3522	Inr-DPE					105	50	0.02123	Inr-DPE	105	4	130.5	Inr-DPE	105	60.5	11.2223	Inr-DPE					105	50	1.011	Inr-DPE	105	4	35.37	Inr-DPE
106	61.5	16.195	Inr-DPE					106	60	0.01808	Inr-DPE	106	5	100.5	Inr-DPE	106	61.5	11.8006	Inr-DPE					106	60	1.081	Inr-DPE	106	5	22.1	Inr-DPE
107	62.5	18.3962	Inr-DPE					107	70	0.02154	Inr-DPE	107	6	82.71	Inr-DPE	107	62.5	11.7849	Inr-DPE					107	70	1.058	Inr-DPE	107	6	17.58	Inr-DPE
108	63.5	19.6541	Inr-DPE					108	80	0.02689	Inr-DPE	108	7	74.87	Inr-DPE	108	63.5	12.2538	Inr-DPE					108	80	1.055	Inr-DPE	108	7	15.74	Inr-DPE
109	64.5	19.8113	Inr-DPE					109	90	0.02154	Inr-DPE	109	8	67	Inr-DPE	109	64.5	12.035	Inr-DPE					109	90	0.9869	Inr-DPE	109	8	12.85	Inr-DPE
110	65.5	19.3396	Inr-DPE					110	100	0.02736	Inr-DPE	110	9	59.7	Inr-DPE	110	65.5	11.7068	Inr-DPE					110	100	0.9781	Inr-DPE	110	9	11.37	Inr-DPE
111	66.5	19.3396	Inr-DPE					111	110	0.02469	Inr-DPE	111	10	55.31	Inr-DPE	111	66.5	10.8784	Inr-DPE					111	110	1.024	Inr-DPE	111	10	12.64	Inr-DPE
112	67.5	17.4528	Inr-DPE					112	120	0.02547	Inr-DPE	112	11	61.41	Inr-DPE	112	67.5	10.5814	Inr-DPE					112	120	1.082	Inr-DPE	112	11	11.93	Inr-DPE
113	68.5	17.7673	Inr-DPE					113	130	0.0261	Inr-DPE	113	12	49.9	Inr-DPE	113	68.5	10.7534	Inr-DPE					113	130	1.104	Inr-DPE	113	12	10.03	Inr-DPE
114	69.5	17.1384	Inr-DPE					114	140	0.02343	Inr-DPE	114	13	42.39	Inr-DPE	114	69.5	11.0972	Inr-DPE					114	140	1.14	Inr-DPE	114	13	8.896	Inr-DPE
115	70.5	16.9811	Inr-DPE					115	150	0.02123	Inr-DPE	115	14	45.41	Inr-DPE	115	70.5	11.2535	Inr-DPE					115	150	1.107	Inr-DPE	115	14	9.037	Inr-DPE
116	71.5	16.6667	Inr-DPE					116	160	0.01808	Inr-DPE	116	15	56.63	Inr-DPE	116	71.5	12.035	Inr-DPE					116	160	1.073	Inr-DPE	116	15	8.26	Inr-DPE
117	72.5	17.4528	Inr-DPE					117	170	0.01918	Inr-DPE	117	16	43.47	Inr-DPE	117	72.5	11.8787	Inr-DPE					117	170	1.038	Inr-DPE	117	16	5.86	Inr-DPE
118	73.5	15.7233	Inr-DPE					118	180	0.01903	Inr-DPE	118	17	43.27	Inr-DPE	118	73.5	11.4411	Inr-DPE					118	180	1.047	Inr-DPE	118	17	10.17	Inr-DPE
119	74.5	15.8805	Inr-DPE					119	190	0.01714	Inr-DPE	119	18	50.32	Inr-DPE	119	74.5	11.9412	Inr-DPE					119	190	1.025	Inr-DPE	119	18	9.46	Inr-DPE
120	75.5	18.0818	Inr-DPE					120	200	0.01226	Inr-DPE	120	19	35.15	Inr-DPE	120	75.5	11.8318	Inr-DPE					120	200	1.023	Inr-DPE	120	19	6.495	Inr-DPE
121	76.5	17.6101	Inr-DPE					121	210	0.01667	Inr-DPE	121	20	41.96	Inr-DPE	121	76.5	11.738	Inr-DPE					121	210	1.015	Inr-DPE	121	20	6.566	Inr-DPE
122	77.5	16.9811	Inr-DPE					122	220	0.01808	Inr-DPE	122	21	40.08	Inr-DPE	122	77.5	11.5192	Inr-DPE					122	220	1.015	Inr-DPE	122	21	8.543	Inr-DPE
123	78.5	16.8239	Inr-DPE					123	230	0.01682	Inr-DPE	123	22	35.53	Inr-DPE	123	78.5	11.2535	Inr-DPE					123	230	1.015	Inr-DPE	123	22	9.319	Inr-DPE
124	79.5	16.0377	Inr-DPE					124	240	0.01698	Inr-DPE	124	23	35.11	Inr-DPE	124	79.5	11.4723	Inr-DPE					124	240	1.02	Inr-DPE	124	23	7.06	Inr-DPE
125	80.5	15.7233	Inr-DPE					125	250	0.01903	Inr-DPE	125	24	34.57	Inr-DPE	125	80.5	11.4254	Inr-DPE					125	250	1.005	Inr-DPE	125	24	7.484	Inr-DPE
126	81.5	15.566	Inr-DPE					126	260	0.0184	Inr-DPE	126	25	32.85	Inr-DPE	126	81.5	12.0819	Inr-DPE					126	260	1.031	Inr-DPE	126	25	8.684	Inr-DPE
127	82.5	13.8365	Inr-DPE					127	270	0.02248	Inr-DPE	127	26	31.36	Inr-DPE	127	82.5	12.3163	Inr-DPE					127	270	1.052	Inr-DPE	127	26	8.401	Inr-DPE
128	83.5	14.3082	Inr-DPE					128	280	0.02469	Inr-DPE	128	27	44.81	Inr-DPE	128	83.5	12.4101	Inr-DPE					128	280	1.066	Inr-DPE	128	27	8.26	Inr-DPE
129	84.5	15.7233	Inr-DPE					129	290	0.02343	Inr-DPE	129	28	28.07	Inr-DPE	129	84.5	12.5352	Inr-DPE					129	290	1.112	Inr-DPE	129	28	5.577	Inr-DPE
130	85.5	16.3522	Inr-DPE					130	300	0.02138	Inr-DPE	130	29	25.51	Inr-DPE	130	85.5	12.1601	Inr-DPE					130	300	1.088	Inr-DPE	130	29	7.06	Inr-DPE
131	86.5	14.3082	Inr-DPE					131	310	0.02248	Inr-DPE	131	30	30.08	Inr-DPE	131	86.5	11.3942	Inr-DPE					131	310	1.101	Inr-DPE	131	30	7.06	Inr-DPE
132	87.5	15.2516	Inr-DPE					132	320	0.02358	Inr-DPE	132	31	23.35	Inr-DPE	132	87.5	11.3317	Inr-DPE					132	320	1.08	Inr-DPE	132	31	7.272	Inr-DPE
133	88.5	16.0377	Inr-DPE					133	330	0.02138	Inr-DPE	133	32	22.49	Inr-DPE	133	88.5	11.4098	Inr-DPE					133	330	1.045	Inr-DPE	133	32	6.707	Inr-DPE
134	89.5	15.8805	Inr-DPE					134	340	0.02075	Inr-DPE	134	33	26.42	Inr-DPE	134	89.5	11.5661	Inr-DPE					134	340	1.045	Inr-DPE	134	33	7.342	Inr-DPE
135	90.5	16.8239	Inr-DPE					135	350	0.0195	Inr-DPE	135	34	29.55	Inr-DPE	135	90.5	12.5977	Inr-DPE					135	350	1.042	Inr-DPE	135	34	7.272	Inr-DPE
136	91.5	14.9371	Inr-DPE					136	360	0.0173	Inr-DPE	136	35	23.2	Inr-DPE	136	91.5	12.0194	Inr-DPE					136	360	1.011	Inr-DPE	136	35	7.06	Inr-DPE
137	92.5	15.8805	Inr-DPE					137	370	0.01714	Inr-DPE	137	36	23.39	Inr-DPE	137	92.5	11.4567	Inr-DPE					137	370	1.021	Inr-DPE	137	36	5.295	Inr-DPE
138	93.5	15.2516	Inr-DPE					138	380	0.02044	Inr-DPE	138	37	21.03	Inr-DPE	138	93.5	11.0347	Inr-DPE					138	380	1.006	Inr-DPE	138	37	6.566	Inr-DPE
139	94.5	18.239	Inr-DPE					139	390	0.02028	Inr-DPE	139	38	20.9	Inr-DPE	139	94.5	11.2066	Inr-DPE					139	390	1.006	Inr-DPE	139	38	5.789	Inr-DPE
140	95.5	18.5535	Inr-DPE					140	400	0.0195	Inr-DPE	140	39	20.49	Inr-DPE	140	95.5	10.9253	Inr-DPE					140	400	0.9983	Inr-DPE	140	39	6.707	Inr-DPE
141	96.5	17.9245	Inr-DPE					141	410	0.02123	Inr-DPE	141	40	19.53	Inr-DPE	141	96.5	11.0191	Inr-DPE					141	410	1.037	Inr-DPE	141	40	6.425	Inr-DPE
142	97.5	15.4088	Inr-DPE					142	420	0.01981	Inr-DPE	142	41	21.39	Inr-DPE	142	97.5	11.7068	Inr-DPE					142	420	1.02	Inr-DPE	142	41	5.648	Inr-DPE
143	98.5	16.0377	Inr-DPE					143	430	0.02406	Inr-DPE	143	42	20.89	Inr-DPE	143	98.5	11.8006	Inr-DPE					143	430	1.037	Inr-DPE	143	42	6.495	Inr-DPE
144	99.5	18.0818	Inr-DPE					144	440	0.01887	Inr-DPE	144	43	22.92	Inr-DPE	144	99.5	12.0663	Inr-DPE					144	440	1.044	Inr-DPE	144	43	6.072	Inr-DPE
145	100.5	16.9811	Inr-DPE					145	450	0.02013	Inr-DPE	145	44	17.28	Inr-DPE	145	100.5	11.9569	Inr-DPE					145	450	1.026	Inr-DPE	145	44	5.789	Inr-DPE
146	101.5	14.7799	Inr-DPE					146	460	0.02233	Inr-DPE	146	45	16.45	Inr-DPE	146	101.5	11.613	Inr-DPE					146	460	1.061	Inr-DPE	146	45	6.283	Inr-DPE
147	102.5	16.5094	Inr-DPE					147	470	0.02516	Inr-DPE	147	46	17.09	Inr-DPE	147	102.5	10.9722	Inr-DPE					147	470	1.047	Inr-DPE	147	46	6.213	Inr-DPE
148	103.5	16.195	Inr-DPE					148	480	0.02217	Inr-DPE	148	47	13.87	Inr-DPE	148	103.5	10.9409	Inr-DPE					148	480	1.053	Inr-DPE	148	47	7.131	Inr-DPE
149	104.5	17.9245	Inr-DPE					149	490	0.02296	Inr-DPE	149	48	14.14	Inr-DPE	149	104.5	10.9409	Inr-DPE					149	490	1.024	Inr-DPE	149	48	6.072	Inr-DPE
150	105.5	15.566	Inr-DPE					150	500	0.02767	Inr-DPE	150	49	16.09	Inr-DPE	150	105.5	11.5349	Inr-DPE					150	500	0.9989	Inr-DPE	150	49	6.354	Inr-DPE
151	106.5	16.9811	Inr-DPE					151	510	0.02107	Inr-DPE	151	50	20.94	Inr-DPE	151	106.5	11.5505	Inr-DPE					151	510	1.011	Inr-DPE	151	50	6.213	Inr-DPE
152	107.5	16.5094	Inr-DPE					152	520	0.02075	Inr-DPE	152	51	16.51	Inr-DPE	152	107.5	11.8162	Inr-DPE					152	520	0.9985	Inr-DPE	152	51	7.413	Inr-DPE
153	108.5	17.6101	Inr-DPE					153	530	0.01918	Inr-DPE	153	52	14.95	Inr-DPE	153	108.5	11.3786	Inr-DPE					153	530	0.938	Inr-DPE	153	52	5.86	Inr-DPE
154	109.5	18.0818	Inr-DPE					154	540	0.02311	Inr-DPE	154	53	13.14	Inr-DPE	154	109.5	11.8475	Inr-DPE					154	540	0.9683	Inr-DPE	154	53	6.707	Inr-DPE
155	110.5	18.7107	Inr-DPE					155	550	0.01871	Inr-DPE	155	54	12.8	Inr-DPE	155	110.5	12.0663	Inr-DPE					155	550	0.9958	Inr-DPE	155	54	6.707	Inr-DPE
156	111.5	16.195	Inr-DPE					156	560	0.02044	Inr-DPE	156	55	13.56	Inr-DPE	156	111.5	11.738	Inr-DPE					156	560	0.9729	Inr-DPE	156	55	6.636	Inr-DPE
157	112.5	15.4088	Inr-DPE					157	570	0.02233	Inr-DPE	157	56	9.332	Inr-DPE	157	112.5	11.6599	Inr-DPE					157	570	0.9747	Inr-DPE	157	56	6.989	Inr-DPE
158	113.5	14.7799	Inr-DPE					158	580	0.02343	Inr-DPE	158	57	10.09	Inr-DPE	158	113.5	12.1913	Inr-DPE					158	580	0.9957	Inr-DPE	158	57	4.66	Inr-DPE
159	114.5	16.8239	Inr-DPE					159	590	0.02028	Inr-DPE	159	58	11.34	Inr-DPE	159	114.5	11.8006	Inr-DPE					159	590	0.9805	Inr-DPE	159	58	5.295	Inr-DPE
160	115.5	16.3522	Inr-DPE					160	600	0.02626	Inr-DPE	160	59	9.715	Inr-DPE	160	115.5	12.0506	Inr-DPE					160	600	1.022	Inr-DPE	160	59	6.283	Inr-DPE
161	116.5	16.195	Inr-DPE					161	610	0.02233	Inr-DPE	161	60	9.942	Inr-DPE	161	116.5	11.2848	Inr-DPE					161	610	1.013	Inr-DPE	161	60	5.224	Inr-DPE
162	117.5	16.6667	Inr-DPE					162	620	0.02075	Inr-DPE	162	61	8.868	Inr-DPE	162	117.5	11.2379	Inr-DPE					162	620	0.9983	Inr-DPE	162	61	5.648	Inr-DPE
163	118.5	15.8805	Inr-DPE					163	630	0.02028	Inr-DPE	163	62	8.836	Inr-DPE	163	118.5	11.0503	Inr-DPE					163	630	1.016	Inr-DPE	163	62	6.636	Inr-DPE
164	119.5	15.0943	Inr-DPE					164	640	0.02358	Inr-DPE	164	63	8.432	Inr-DPE	164	119.5	11.2066	Inr-DPE					164	640	1.035	Inr-DPE	164	63	5.154	Inr-DPE
165	120.5	15.0943	Inr-DPE					165	650	0.02217	Inr-DPE	165	64	9.48	Inr-DPE	165	120.5	11.5974	Inr-DPE					165	650	1.016	Inr-DPE	165	64	5.507	Inr-DPE
166	121.5	16.6667	Inr-DPE					166	660	0.0239	Inr-DPE	166	65	7.314	Inr-DPE	166	121.5	11.8006	Inr-DPE					166	660	0.9868	Inr-DPE	166	65	5.154	Inr-DPE
167	122.5	18.3962	Inr-DPE					167	670	0.02657	Inr-DPE	167	66	8.992	Inr-DPE	167	122.5	11.7849	Inr-DPE					167	670	0.9777	Inr-DPE	167	66	5.295	Inr-DPE
168	123.5	18.7107	Inr-DPE					168	680	0.02107	Inr-DPE	168	67	10.25	Inr-DPE	168	123.5	11.9725	Inr-DPE					168	680	1.01	Inr-DPE	168	67	5.083	Inr-DPE
169	124.5	18.0818	Inr-DPE					169	690	0.02107	Inr-DPE	169	68	7.657	Inr-DPE	169	124.5	11.9412	Inr-DPE					169	690	0.9969	Inr-DPE	169	68	6.142	Inr-DPE
170	125.5	16.0377	Inr-DPE					170	700	0.02138	Inr-DPE	170	69	9.392	Inr-DPE	170	125.5	12.0506	Inr-DPE					170	700	0.9761	Inr-DPE	170	69	5.083	Inr-DPE
171	126.5	15.2516	Inr-DPE					171	710	0.02594	Inr-DPE	171	70	8.351	Inr-DPE	171	126.5	11.2848	Inr-DPE					171	710	0.9919	Inr-DPE	171	70	5.366	Inr-DPE
172	127.5	17.9245	Inr-DPE					172	720	0.02091	Inr-DPE	172	71	9.206	Inr-DPE	172	127.5	11.0503	Inr-DPE					172	720	0.9807	Inr-DPE	172	71	5.295	Inr-DPE
173	128.5	19.0252	Inr-DPE					173	730	0.02327	Inr-DPE	173	72	7.593	Inr-DPE	173	128.5	10.5814	Inr-DPE					173	730	0.9603	Inr-DPE	173	72	5.577	Inr-DPE
174	129.5	18.7107	Inr-DPE					174	740	0.02123	Inr-DPE	174	73	6.355	Inr-DPE	174	129.5	10.894	Inr-DPE					174	740	0.969	Inr-DPE	174	73	6.001	Inr-DPE
175	130.5	16.3522	Inr-DPE					175	750	0.0261	Inr-DPE	175	74	8.47	Inr-DPE	175	130.5	11.0191	Inr-DPE					175	750	0.9661	Inr-DPE	175	74	5.366	Inr-DPE
176	131.5	15.2516	Inr-DPE					176	760	0.02594	Inr-DPE	176	75	6.506	Inr-DPE	176	131.5	11.3473	Inr-DPE					176	760	0.985	Inr-DPE	176	75	4.095	Inr-DPE
177	132.5	14.9371	Inr-DPE					177	770	0.02406	Inr-DPE	177	76	7.717	Inr-DPE	177	132.5	11.0503	Inr-DPE					177	770	0.9754	Inr-DPE	177	76	3.812	Inr-DPE
178	133.5	15.8805	Inr-DPE					178	780	0.02374	Inr-DPE	178	77	5.898	Inr-DPE	178	133.5	10.7065	Inr-DPE					178	780	0.9884	Inr-DPE	178	77	5.224	Inr-DPE
179	134.5	17.2956	Inr-DPE					179	790	0.02311	Inr-DPE	179	78	7.107	Inr-DPE	179	134.5	11.3942	Inr-DPE					179	790	0.9982	Inr-DPE	179	78	4.448	Inr-DPE
180	135.5	16.5094	Inr-DPE					180	800	0.02925	Inr-DPE	180	79	7.792	Inr-DPE	180	135.5	11.4098	Inr-DPE					180	800	0.99	Inr-DPE	180	79	4.236	Inr-DPE
181	136.5	16.6667	Inr-DPE					181	810	0.02343	Inr-DPE	181	80	8.105	Inr-DPE	181	136.5	11.6286	Inr-DPE					181	810	1.028	Inr-DPE	181	80	4.377	Inr-DPE
182	137.5	16.195	Inr-DPE					182	820	0.02374	Inr-DPE	182	81	8.668	Inr-DPE	182	137.5	12.0038	Inr-DPE					182	820	1.004	Inr-DPE	182	81	4.165	Inr-DPE
183	138.5	15.2516	Inr-DPE					183	830	0.02296	Inr-DPE	183	82	7.343	Inr-DPE	183	138.5	11.2535	Inr-DPE					183	830	1.01	Inr-DPE	183	82	4.024	Inr-DPE
184	139.5	14.6226	Inr-DPE					184	840	0.02327	Inr-DPE	184	83	8.03	Inr-DPE	184	139.5	11.0503	Inr-DPE					184	840	0.9964	Inr-DPE	184	83	4.095	Inr-DPE
185	140.5	16.6667	Inr-DPE					185	850	0.02091	Inr-DPE	185	84	8.619	Inr-DPE	185	140.5	10.6127	Inr-DPE					185	850	1.029	Inr-DPE	185	84	3.742	Inr-DPE
186	141.5	17.1384	Inr-DPE					186	860	0.02531	Inr-DPE	186	85	9.088	Inr-DPE	186	141.5	11.0972	Inr-DPE					186	860	1.012	Inr-DPE	186	85	4.236	Inr-DPE
187	142.5	18.3962	Inr-DPE					187	870	0.02531	Inr-DPE	187	86	9.017	Inr-DPE	187	142.5	11.1128	Inr-DPE					187	870	0.9912	Inr-DPE	187	86	4.165	Inr-DPE
188	143.5	17.9245	Inr-DPE					188	880	0.0239	Inr-DPE	188	87	8.311	Inr-DPE	188	143.5	11.1597	Inr-DPE					188	880	0.9937	Inr-DPE	188	87	4.307	Inr-DPE
189	144.5	16.5094	Inr-DPE					189	890	0.02657	Inr-DPE	189	88	6.373	Inr-DPE	189	144.5	11.3004	Inr-DPE					189	890	0.995	Inr-DPE	189	88	4.73	Inr-DPE
190	145.5	16.0377	Inr-DPE					190	900	0.02909	Inr-DPE	190	89	7.904	Inr-DPE	190	145.5	12.0663	Inr-DPE					190	900	0.9907	Inr-DPE	190	89	5.154	Inr-DPE
191	146.5	16.0377	Inr-DPE					191	910	0.02579	Inr-DPE	191	90	7.932	Inr-DPE	191	146.5	12.2382	Inr-DPE					191	910	0.9724	Inr-DPE	191	90	4.307	Inr-DPE
192	147.5	16.3522	Inr-DPE					192	920	0.02327	Inr-DPE	192	91	6.858	Inr-DPE	192	147.5	11.9412	Inr-DPE					192	920	0.9866	Inr-DPE	192	91	3.671	Inr-DPE
193	148.5	18.3962	Inr-DPE					193	930	0.02736	Inr-DPE	193	92	7.027	Inr-DPE	193	148.5	12.7227	Inr-DPE					193	930	1.014	Inr-DPE	193	92	3.954	Inr-DPE
194	149.5	17.9245	Inr-DPE					194	940	0.02484	Inr-DPE	194	93	6.434	Inr-DPE	194	149.5	12.2695	Inr-DPE					194	940	0.9989	Inr-DPE	194	93	4.73	Inr-DPE
195	150.5	15.0943	Inr-DPE					195	950	0.02752	Inr-DPE	195	94	7.42	Inr-DPE	195	150.5	11.7537	Inr-DPE					195	950	0.9978	Inr-DPE	195	94	4.448	Inr-DPE
196	151.5	14.1509	Inr-DPE					196	960	0.02704	Inr-DPE	196	95	7.112	Inr-DPE	196	151.5	11.3004	Inr-DPE					196	960	0.9974	Inr-DPE	196	95	4.307	Inr-DPE
197	152.5	15.4088	Inr-DPE					197	970	0.02814	Inr-DPE	197	96	9.3	Inr-DPE	197	152.5	11.4723	Inr-DPE					197	970	0.9889	Inr-DPE	197	96	4.095	Inr-DPE
198	153.5	16.0377	Inr-DPE					198	980	0.02626	Inr-DPE	198	97	7.242	Inr-DPE	198	153.5	12.1444	Inr-DPE					198	980	0.974	Inr-DPE	198	97	4.871	Inr-DPE
199	154.5	15.8805	Inr-DPE					199	990	0.02642	Inr-DPE	199	98	8.579	Inr-DPE	199	154.5	12.9728	Inr-DPE					199	990	0.9998	Inr-DPE	199	98	3.812	Inr-DPE
200	155.5	16.5094	Inr-DPE					200	-990	0.02695	TATA-box	200	99	7.679	Inr-DPE	200	155.5	12.7384	Inr-DPE					200	-990	0.9701	TATA-box	200	99	4.236	Inr-DPE
201	156.5	17.4528	Inr-DPE					201	-980	0.02658	TATA-box	201	100	9.11	Inr-DPE	201	156.5	12.457	Inr-DPE					201	-980	0.9408	TATA-box	201	100	4.377	Inr-DPE
202	157.5	16.9811	Inr-DPE					202	-970	0.0261	TATA-box	202	-100	4.47	TATA-box	202	157.5	12.0975	Inr-DPE					202	-970	0.9456	TATA-box	202	-100	0.588	TATA-box
203	158.5	16.8239	Inr-DPE					203	-960	0.02631	TATA-box	203	-99	5.047	TATA-box	203	158.5	12.4883	Inr-DPE					203	-960	0.973	TATA-box	203	-99	1.029	TATA-box
204	159.5	14.4654	Inr-DPE					204	-950	0.0257	TATA-box	204	-98	5.073	TATA-box	204	159.5	12.0663	Inr-DPE					204	-950	0.9801	TATA-box	204	-98	0.294	TATA-box
205	160.5	16.3522	Inr-DPE					205	-940	0.02617	TATA-box	205	-97	4.845	TATA-box	205	160.5	11.7849	Inr-DPE					205	-940	0.953	TATA-box	205	-97	1.029	TATA-box
206	161.5	14.6226	Inr-DPE					206	-930	0.02726	TATA-box	206	-96	4.811	TATA-box	206	161.5	11.7537	Inr-DPE					206	-930	0.9704	TATA-box	206	-96	0.588	TATA-box
207	162.5	15.2516	Inr-DPE					207	-920	0.02549	TATA-box	207	-95	4.333	TATA-box	207	162.5	11.4254	Inr-DPE					207	-920	0.9641	TATA-box	207	-95	0.588	TATA-box
208	163.5	16.8239	Inr-DPE					208	-910	0.02478	TATA-box	208	-94	5.245	TATA-box	208	163.5	11.3942	Inr-DPE					208	-910	0.9664	TATA-box	208	-94	1.176	TATA-box
209	164.5	18.7107	Inr-DPE					209	-900	0.02763	TATA-box	209	-93	5.357	TATA-box	209	164.5	11.4254	Inr-DPE					209	-900	0.9727	TATA-box	209	-93	1.617	TATA-box
210	165.5	15.4088	Inr-DPE					210	-890	0.02505	TATA-box	210	-92	5.542	TATA-box	210	165.5	11.7537	Inr-DPE					210	-890	0.9512	TATA-box	210	-92	1.323	TATA-box
211	166.5	13.3648	Inr-DPE					211	-880	0.02648	TATA-box	211	-91	4.812	TATA-box	211	166.5	12.2382	Inr-DPE					211	-880	0.9549	TATA-box	211	-91	0.8819	TATA-box
212	167.5	12.4214	Inr-DPE					212	-870	0.02648	TATA-box	212	-90	4.213	TATA-box	212	167.5	12.8009	Inr-DPE					212	-870	0.9593	TATA-box	212	-90	0.735	TATA-box
213	168.5	13.9937	Inr-DPE					213	-860	0.026	TATA-box	213	-89	4.26	TATA-box	213	168.5	12.8634	Inr-DPE					213	-860	0.916	TATA-box	213	-89	1.911	TATA-box
214	169.5	17.2956	Inr-DPE					214	-850	0.02733	TATA-box	214	-88	3.888	TATA-box	214	169.5	12.1601	Inr-DPE					214	-850	0.9163	TATA-box	214	-88	1.323	TATA-box
215	170.5	18.0818	Inr-DPE					215	-840	0.02766	TATA-box	215	-87	4.324	TATA-box	215	170.5	12.1913	Inr-DPE					215	-840	0.9352	TATA-box	215	-87	1.029	TATA-box
216	171.5	19.8113	Inr-DPE					216	-830	0.02556	TATA-box	216	-86	4.565	TATA-box	216	171.5	11.9256	Inr-DPE					216	-830	0.9223	TATA-box	216	-86	1.764	TATA-box
217	172.5	18.8679	Inr-DPE					217	-820	0.02631	TATA-box	217	-85	5.253	TATA-box	217	172.5	11.4098	Inr-DPE					217	-820	0.9034	TATA-box	217	-85	0.441	TATA-box
218	173.5	19.0252	Inr-DPE					218	-810	0.02563	TATA-box	218	-84	5.524	TATA-box	218	173.5	11.191	Inr-DPE					218	-810	0.9152	TATA-box	218	-84	0.8819	TATA-box
219	174.5	19.8113	Inr-DPE					219	-800	0.02658	TATA-box	219	-83	5.774	TATA-box	219	174.5	11.8943	Inr-DPE					219	-800	0.9052	TATA-box	219	-83	2.205	TATA-box
220	175.5	16.9811	Inr-DPE					220	-790	0.02651	TATA-box	220	-82	5.909	TATA-box	220	175.5	12.5039	Inr-DPE					220	-790	0.9171	TATA-box	220	-82	1.176	TATA-box
221	176.5	17.1384	Inr-DPE					221	-780	0.02525	TATA-box	221	-81	6.075	TATA-box	221	176.5	12.5508	Inr-DPE					221	-780	0.9289	TATA-box	221	-81	0.735	TATA-box
222	177.5	16.0377	Inr-DPE					222	-770	0.02621	TATA-box	222	-80	5.099	TATA-box	222	177.5	12.1288	Inr-DPE					222	-770	0.9122	TATA-box	222	-80	1.323	TATA-box
223	178.5	16.6667	Inr-DPE					223	-760	0.02631	TATA-box	223	-79	5.595	TATA-box	223	178.5	12.2538	Inr-DPE					223	-760	0.8959	TATA-box	223	-79	1.029	TATA-box
224	179.5	14.7799	Inr-DPE					224	-750	0.02692	TATA-box	224	-78	4.715	TATA-box	224	179.5	12.457	Inr-DPE					224	-750	0.93	TATA-box	224	-78	1.176	TATA-box
225	180.5	14.9371	Inr-DPE					225	-740	0.02685	TATA-box	225	-77	4.622	TATA-box	225	180.5	11.7849	Inr-DPE					225	-740	0.9549	TATA-box	225	-77	1.029	TATA-box
226	181.5	13.6792	Inr-DPE					226	-730	0.02624	TATA-box	226	-76	5.029	TATA-box	226	181.5	11.5661	Inr-DPE					226	-730	0.9174	TATA-box	226	-76	0.8819	TATA-box
227	182.5	14.4654	Inr-DPE					227	-720	0.02702	TATA-box	227	-75	4.305	TATA-box	227	182.5	11.9569	Inr-DPE					227	-720	0.9586	TATA-box	227	-75	1.47	TATA-box
228	183.5	15.0943	Inr-DPE					228	-710	0.02841	TATA-box	228	-74	4.477	TATA-box	228	183.5	12.0663	Inr-DPE					228	-710	0.9278	TATA-box	228	-74	1.47	TATA-box
229	184.5	15.0943	Inr-DPE					229	-700	0.02665	TATA-box	229	-73	4.485	TATA-box	229	184.5	12.6758	Inr-DPE					229	-700	0.9104	TATA-box	229	-73	1.764	TATA-box
230	185.5	16.0377	Inr-DPE					230	-690	0.02705	TATA-box	230	-72	4.796	TATA-box	230	185.5	11.9569	Inr-DPE					230	-690	0.8904	TATA-box	230	-72	1.323	TATA-box
231	186.5	16.3522	Inr-DPE					231	-680	0.02512	TATA-box	231	-71	5.083	TATA-box	231	186.5	11.9569	Inr-DPE					231	-680	0.9011	TATA-box	231	-71	2.058	TATA-box
232	187.5	16.8239	Inr-DPE					232	-670	0.02536	TATA-box	232	-70	5.864	TATA-box	232	187.5	11.5036	Inr-DPE					232	-670	0.89	TATA-box	232	-70	1.617	TATA-box
233	188.5	17.6101	Inr-DPE					233	-660	0.02719	TATA-box	233	-69	6.955	TATA-box	233	188.5	11.8162	Inr-DPE					233	-660	0.9022	TATA-box	233	-69	0.8819	TATA-box
234	189.5	18.239	Inr-DPE					234	-650	0.02753	TATA-box	234	-68	6.251	TATA-box	234	189.5	12.2695	Inr-DPE					234	-650	0.9008	TATA-box	234	-68	1.764	TATA-box
235	190.5	18.3962	Inr-DPE					235	-640	0.02508	TATA-box	235	-67	7.907	TATA-box	235	190.5	12.0506	Inr-DPE					235	-640	0.8681	TATA-box	235	-67	2.94	TATA-box
236	191.5	16.3522	Inr-DPE					236	-630	0.02743	TATA-box	236	-66	7.866	TATA-box	236	191.5	12.0506	Inr-DPE					236	-630	0.8685	TATA-box	236	-66	2.352	TATA-box
237	192.5	15.7233	Inr-DPE					237	-620	0.02634	TATA-box	237	-65	8.506	TATA-box	237	192.5	11.9569	Inr-DPE					237	-620	0.8566	TATA-box	237	-65	1.764	TATA-box
238	193.5	16.195	Inr-DPE					238	-610	0.02607	TATA-box	238	-64	9.081	TATA-box	238	193.5	11.7849	Inr-DPE					238	-610	0.8629	TATA-box	238	-64	1.911	TATA-box
239	194.5	14.1509	Inr-DPE					239	-600	0.02495	TATA-box	239	-63	8.801	TATA-box	239	194.5	11.8318	Inr-DPE					239	-600	0.8807	TATA-box	239	-63	2.94	TATA-box
240	195.5	13.8365	Inr-DPE					240	-590	0.02604	TATA-box	240	-62	7.406	TATA-box	240	195.5	11.7224	Inr-DPE					240	-590	0.8744	TATA-box	240	-62	2.205	TATA-box
241	196.5	14.7799	Inr-DPE					241	-580	0.02502	TATA-box	241	-61	8.652	TATA-box	241	196.5	11.738	Inr-DPE					241	-580	0.8804	TATA-box	241	-61	1.911	TATA-box
242	197.5	15.4088	Inr-DPE					242	-570	0.02522	TATA-box	242	-60	7.266	TATA-box	242	197.5	11.7537	Inr-DPE					242	-570	0.8648	TATA-box	242	-60	2.646	TATA-box
243	198.5	15.2516	Inr-DPE					243	-560	0.02492	TATA-box	243	-59	7.422	TATA-box	243	198.5	11.7068	Inr-DPE					243	-560	0.847	TATA-box	243	-59	1.323	TATA-box
244	199.5	13.8365	Inr-DPE					244	-550	0.02485	TATA-box	244	-58	7.476	TATA-box	244	199.5	11.3786	Inr-DPE					244	-550	0.8796	TATA-box	244	-58	2.646	TATA-box
245	200.5	15.566	Inr-DPE					245	-540	0.0261	TATA-box	245	-57	8.096	TATA-box	245	200.5	11.6286	Inr-DPE					245	-540	0.8389	TATA-box	245	-57	2.352	TATA-box
246	201.5	15.8805	Inr-DPE					246	-530	0.02542	TATA-box	246	-56	9.875	TATA-box	246	201.5	11.9569	Inr-DPE					246	-530	0.8251	TATA-box	246	-56	1.764	TATA-box
247	202.5	15.2516	Inr-DPE					247	-520	0.02573	TATA-box	247	-55	11.01	TATA-box	247	202.5	11.8475	Inr-DPE					247	-520	0.8785	TATA-box	247	-55	2.793	TATA-box
248	203.5	17.1384	Inr-DPE					248	-510	0.02644	TATA-box	248	-54	11.86	TATA-box	248	203.5	12.1444	Inr-DPE					248	-510	0.8559	TATA-box	248	-54	2.058	TATA-box
249	204.5	19.6541	Inr-DPE					249	-500	0.02556	TATA-box	249	-53	11.25	TATA-box	249	204.5	12.4258	Inr-DPE					249	-500	0.8107	TATA-box	249	-53	1.764	TATA-box
250	205.5	16.9811	Inr-DPE					250	-490	0.0257	TATA-box	250	-52	12.15	TATA-box	250	205.5	11.9569	Inr-DPE					250	-490	0.844	TATA-box	250	-52	2.352	TATA-box
251	206.5	14.7799	Inr-DPE					251	-480	0.02746	TATA-box	251	-51	12.96	TATA-box	251	206.5	12.0975	Inr-DPE					251	-480	0.8103	TATA-box	251	-51	2.205	TATA-box
252	207.5	14.6226	Inr-DPE					252	-470	0.02498	TATA-box	252	-50	13.32	TATA-box	252	207.5	11.7693	Inr-DPE					252	-470	0.8181	TATA-box	252	-50	3.381	TATA-box
253	208.5	15.7233	Inr-DPE					253	-460	0.02481	TATA-box	253	-49	11.96	TATA-box	253	208.5	11.6286	Inr-DPE					253	-460	0.7955	TATA-box	253	-49	2.793	TATA-box
254	209.5	15.2516	Inr-DPE					254	-450	0.02481	TATA-box	254	-48	12.77	TATA-box	254	209.5	11.6912	Inr-DPE					254	-450	0.8229	TATA-box	254	-48	3.969	TATA-box
255	210.5	14.6226	Inr-DPE					255	-440	0.02617	TATA-box	255	-47	13.18	TATA-box	255	210.5	11.3942	Inr-DPE					255	-440	0.7933	TATA-box	255	-47	2.646	TATA-box
256	211.5	15.2516	Inr-DPE					256	-430	0.02749	TATA-box	256	-46	13.64	TATA-box	256	211.5	11.2379	Inr-DPE					256	-430	0.7951	TATA-box	256	-46	2.352	TATA-box
257	212.5	16.9811	Inr-DPE					257	-420	0.02502	TATA-box	257	-45	12.4	TATA-box	257	212.5	11.3786	Inr-DPE					257	-420	0.7758	TATA-box	257	-45	3.087	TATA-box
258	213.5	17.2956	Inr-DPE					258	-410	0.0259	TATA-box	258	-44	12.55	TATA-box	258	213.5	11.5505	Inr-DPE					258	-410	0.7858	TATA-box	258	-44	3.675	TATA-box
259	214.5	18.0818	Inr-DPE					259	-400	0.02386	TATA-box	259	-43	12.45	TATA-box	259	214.5	12.1444	Inr-DPE					259	-400	0.7725	TATA-box	259	-43	2.058	TATA-box
260	215.5	15.566	Inr-DPE					260	-390	0.02692	TATA-box	260	-42	12.41	TATA-box	260	215.5	12.0506	Inr-DPE					260	-390	0.7892	TATA-box	260	-42	2.94	TATA-box
261	216.5	13.8365	Inr-DPE					261	-380	0.02566	TATA-box	261	-41	12.96	TATA-box	261	216.5	11.8006	Inr-DPE					261	-380	0.7918	TATA-box	261	-41	4.41	TATA-box
262	217.5	14.9371	Inr-DPE					262	-370	0.02295	TATA-box	262	-40	14.16	TATA-box	262	217.5	11.5817	Inr-DPE					262	-370	0.7621	TATA-box	262	-40	3.528	TATA-box
263	218.5	15.2516	Inr-DPE					263	-360	0.02447	TATA-box	263	-39	14.85	TATA-box	263	218.5	11.613	Inr-DPE					263	-360	0.7829	TATA-box	263	-39	3.234	TATA-box
264	219.5	15.566	Inr-DPE					264	-350	0.02393	TATA-box	264	-38	16.82	TATA-box	264	219.5	11.2848	Inr-DPE					264	-350	0.7684	TATA-box	264	-38	3.675	TATA-box
265	220.5	13.8365	Inr-DPE					265	-340	0.02525	TATA-box	265	-37	17.93	TATA-box	265	220.5	11.3786	Inr-DPE					265	-340	0.7936	TATA-box	265	-37	5.733	TATA-box
266	221.5	16.5094	Inr-DPE					266	-330	0.02478	TATA-box	266	-36	20.63	TATA-box	266	221.5	11.1128	Inr-DPE					266	-330	0.7751	TATA-box	266	-36	3.822	TATA-box
267	222.5	17.2956	Inr-DPE					267	-320	0.02379	TATA-box	267	-35	20.26	TATA-box	267	222.5	11.4723	Inr-DPE					267	-320	0.7592	TATA-box	267	-35	4.116	TATA-box
268	223.5	16.6667	Inr-DPE					268	-310	0.02441	TATA-box	268	-34	19.85	TATA-box	268	223.5	11.4411	Inr-DPE					268	-310	0.7706	TATA-box	268	-34	5.586	TATA-box
269	224.5	15.8805	Inr-DPE					269	-300	0.02566	TATA-box	269	-33	21.31	TATA-box	269	224.5	11.5349	Inr-DPE					269	-300	0.7573	TATA-box	269	-33	6.027	TATA-box
270	225.5	18.7107	Inr-DPE					270	-290	0.02505	TATA-box	270	-32	23.03	TATA-box	270	225.5	11.8318	Inr-DPE					270	-290	0.7399	TATA-box	270	-32	8.672	TATA-box
271	226.5	16.5094	Inr-DPE					271	-280	0.02458	TATA-box	271	-31	26.75	TATA-box	271	226.5	11.8162	Inr-DPE					271	-280	0.7347	TATA-box	271	-31	7.937	TATA-box
272	227.5	16.6667	Inr-DPE					272	-270	0.02346	TATA-box	272	-30	27.16	TATA-box	272	227.5	11.8631	Inr-DPE					272	-270	0.7636	TATA-box	272	-30	8.966	TATA-box
273	228.5	15.7233	Inr-DPE					273	-260	0.02481	TATA-box	273	-29	29.94	TATA-box	273	228.5	11.613	Inr-DPE					273	-260	0.7499	TATA-box	273	-29	8.525	TATA-box
274	229.5	15.7233	Inr-DPE					274	-250	0.02519	TATA-box	274	-28	33.24	TATA-box	274	229.5	11.1597	Inr-DPE					274	-250	0.7362	TATA-box	274	-28	7.79	TATA-box
275	230.5	16.0377	Inr-DPE					275	-240	0.0261	TATA-box	275	-27	31.3	TATA-box	275	230.5	11.5036	Inr-DPE					275	-240	0.7718	TATA-box	275	-27	6.174	TATA-box
276	231.5	16.6667	Inr-DPE					276	-230	0.02427	TATA-box	276	-26	30.02	TATA-box	276	231.5	12.2851	Inr-DPE					276	-230	0.7625	TATA-box	276	-26	6.615	TATA-box
277	232.5	15.8805	Inr-DPE					277	-220	0.024	TATA-box	277	-25	25.78	TATA-box	277	232.5	12.1757	Inr-DPE					277	-220	0.7795	TATA-box	277	-25	4.851	TATA-box
278	233.5	15.0943	Inr-DPE					278	-210	0.02376	TATA-box	278	-24	24.52	TATA-box	278	233.5	11.6912	Inr-DPE					278	-210	0.8047	TATA-box	278	-24	6.321	TATA-box
279	234.5	15.7233	Inr-DPE					279	-200	0.02475	TATA-box	279	-23	22.66	TATA-box	279	234.5	11.2848	Inr-DPE					279	-200	0.8099	TATA-box	279	-23	5.586	TATA-box
280	235.5	16.5094	Inr-DPE					280	-190	0.02376	TATA-box	280	-22	25.08	TATA-box	280	235.5	11.3317	Inr-DPE					280	-190	0.7821	TATA-box	280	-22	5.586	TATA-box
281	236.5	15.8805	Inr-DPE					281	-180	0.02183	TATA-box	281	-21	25.8	TATA-box	281	236.5	10.9565	Inr-DPE					281	-180	0.7959	TATA-box	281	-21	5.439	TATA-box
282	237.5	17.6101	Inr-DPE					282	-170	0.02441	TATA-box	282	-20	26.53	TATA-box	282	237.5	10.9565	Inr-DPE					282	-170	0.7655	TATA-box	282	-20	5.439	TATA-box
283	238.5	16.0377	Inr-DPE					283	-160	0.02312	TATA-box	283	-19	27.5	TATA-box	283	238.5	11.2848	Inr-DPE					283	-160	0.8055	TATA-box	283	-19	6.615	TATA-box
284	239.5	15.7233	Inr-DPE					284	-150	0.02305	TATA-box	284	-18	28.18	TATA-box	284	239.5	11.8162	Inr-DPE					284	-150	0.8025	TATA-box	284	-18	5.292	TATA-box
285	240.5	15.2516	Inr-DPE					285	-140	0.02186	TATA-box	285	-17	28.91	TATA-box	285	240.5	12.1601	Inr-DPE					285	-140	0.8166	TATA-box	285	-17	7.056	TATA-box
286	241.5	16.0377	Inr-DPE					286	-130	0.02206	TATA-box	286	-16	31.86	TATA-box	286	241.5	12.4414	Inr-DPE					286	-130	0.8225	TATA-box	286	-16	5.292	TATA-box
287	242.5	17.4528	Inr-DPE					287	-120	0.02244	TATA-box	287	-15	34.88	TATA-box	287	242.5	12.3945	Inr-DPE					287	-120	0.8807	TATA-box	287	-15	6.321	TATA-box
288	243.5	17.7673	Inr-DPE					288	-110	0.02142	TATA-box	288	-14	39.22	TATA-box	288	243.5	12.1444	Inr-DPE					288	-110	0.93	TATA-box	288	-14	7.35	TATA-box
289	244.5	13.522	Inr-DPE					289	-100	0.02179	TATA-box	289	-13	40.64	TATA-box	289	244.5	11.2066	Inr-DPE					289	-100	0.9141	TATA-box	289	-13	6.615	TATA-box
290	-43.5	15.7716	TATA-box					290	-90	0.02206	TATA-box	290	-12	47.05	TATA-box	290	-43.5	13.3507	TATA-box					290	-90	0.8611	TATA-box	290	-12	6.027	TATA-box
291	-42.5	16.1103	TATA-box					291	-80	0.02695	TATA-box	291	-11	56.64	TATA-box	291	-42.5	12.6669	TATA-box					291	-80	0.7918	TATA-box	291	-11	7.937	TATA-box
292	-41.5	15.6749	TATA-box					292	-70	0.01707	TATA-box	292	-10	65.63	TATA-box	292	-41.5	12.7971	TATA-box					292	-70	0.7403	TATA-box	292	-10	6.762	TATA-box
293	-40.5	16.6425	TATA-box					293	-60	0.01802	TATA-box	293	-9	75.66	TATA-box	293	-40.5	14.1322	TATA-box					293	-60	0.7814	TATA-box	293	-9	7.79	TATA-box
294	-39.5	16.8844	TATA-box					294	-50	0.02081	TATA-box	294	-8	89.14	TATA-box	294	-39.5	14.6858	TATA-box					294	-50	0.7547	TATA-box	294	-8	9.701	TATA-box
295	-38.5	17.6584	TATA-box					295	-40	0.02125	TATA-box	295	-7	109.1	TATA-box	295	-38.5	13.3507	TATA-box					295	-40	0.8196	TATA-box	295	-7	16.32	TATA-box
296	-37.5	16.2071	TATA-box					296	-30	0.01931	TATA-box	296	-6	138.3	TATA-box	296	-37.5	12.4389	TATA-box					296	-30	0.8785	TATA-box	296	-6	26.9	TATA-box
297	-36.5	13.9332	TATA-box					297	-20	0.01989	TATA-box	297	-5	175.1	TATA-box	297	-36.5	10.7782	TATA-box					297	-20	0.8559	TATA-box	297	-5	39.54	TATA-box
298	-35.5	10.9821	TATA-box					298	-10	0.02329	TATA-box	298	-4	224.2	TATA-box	298	-35.5	6.67535	TATA-box					298	-10	0.8548	TATA-box	298	-4	55.12	TATA-box
299	-34.5	5.80552	TATA-box					299	0	0.02023	TATA-box	299	-3	279.1	TATA-box	299	-34.5	4.00521	TATA-box					299	0	0.7936	TATA-box	299	-3	77.61	TATA-box
300	-33.5	2.22545	TATA-box					300	10	0.0224	TATA-box	300	-2	340.8	TATA-box	300	-33.5	2.1817	TATA-box					300	10	0.7921	TATA-box	300	-2	96.87	TATA-box
301	-32.5	1.403	TATA-box					301	20	0.02108	TATA-box	301	-1	387.7	TATA-box	301	-32.5	2.80039	TATA-box					301	20	0.8452	TATA-box	301	-1	110.7	TATA-box
302	-31.5	3.9671	TATA-box					302	30	0.02023	TATA-box	302	0	564.7	TATA-box	302	-31.5	5.66591	TATA-box					302	30	0.9697	TATA-box	302	0	211.7	TATA-box
303	-30.5	9.3372	TATA-box					303	40	0.02135	TATA-box	303	1	389.5	TATA-box	303	-30.5	10.7782	TATA-box					303	40	1.086	TATA-box	303	1	78.93	TATA-box
304	-29.5	19.6904	TATA-box					304	50	0.02138	TATA-box	304	2	313.3	TATA-box	304	-29.5	15.7603	TATA-box					304	50	1.143	TATA-box	304	2	87.17	TATA-box
305	-28.5	30.2371	TATA-box					305	60	0.01972	TATA-box	305	3	250.2	TATA-box	305	-28.5	17.7467	TATA-box					305	60	1.125	TATA-box	305	3	77.61	TATA-box
306	-27.5	36.091	TATA-box					306	70	0.01874	TATA-box	306	4	184.8	TATA-box	306	-27.5	15.5975	TATA-box					306	70	1.1	TATA-box	306	4	58.5	TATA-box
307	-26.5	32.8495	TATA-box					307	80	0.03683	TATA-box	307	5	129.5	TATA-box	307	-26.5	11.3318	TATA-box					307	80	1.084	TATA-box	307	5	48.65	TATA-box
308	-25.5	21.8191	TATA-box					308	90	0.02889	TATA-box	308	6	97.22	TATA-box	308	-25.5	6.83816	TATA-box					308	90	1.08	TATA-box	308	6	38.07	TATA-box
309	-24.5	10.6434	TATA-box					309	100	0.02695	TATA-box	309	7	74.49	TATA-box	309	-24.5	4.00521	TATA-box					309	100	1.119	TATA-box	309	7	29.25	TATA-box
310	-23.5	2.99952	TATA-box					310	110	0.02872	TATA-box	310	8	57.02	TATA-box	310	-23.5	2.76783	TATA-box					310	110	1.18	TATA-box	310	8	27.05	TATA-box
311	-22.5	0.774069	TATA-box					311	120	0.02814	TATA-box	311	9	46.11	TATA-box	311	-22.5	3.77727	TATA-box					311	120	1.238	TATA-box	311	9	22.49	TATA-box
312	-21.5	1.59652	TATA-box					312	130	0.02749	TATA-box	312	10	37.65	TATA-box	312	-21.5	5.56822	TATA-box					312	130	1.259	TATA-box	312	10	21.9	TATA-box
313	-20.5	4.98307	TATA-box					313	140	0.02804	TATA-box	313	11	31.31	TATA-box	313	-20.5	7.84761	TATA-box					313	140	1.31	TATA-box	313	11	19.4	TATA-box
314	-19.5	9.43396	TATA-box					314	150	0.02773	TATA-box	314	12	29.42	TATA-box	314	-19.5	10.0293	TATA-box					314	150	1.212	TATA-box	314	12	16.32	TATA-box
315	-18.5	13.9816	TATA-box					315	160	0.02614	TATA-box	315	13	26.46	TATA-box	315	-18.5	12.8948	TATA-box					315	160	1.208	TATA-box	315	13	16.02	TATA-box
316	-17.5	17.9971	TATA-box					316	170	0.02641	TATA-box	316	14	26.09	TATA-box	316	-17.5	15.9883	TATA-box					316	170	1.163	TATA-box	316	14	15.14	TATA-box
317	-16.5	19.5452	TATA-box					317	180	0.024	TATA-box	317	15	24.89	TATA-box	317	-16.5	17.128	TATA-box					317	180	1.141	TATA-box	317	15	14.7	TATA-box
318	-15.5	19.0614	TATA-box					318	190	0.02251	TATA-box	318	16	24.39	TATA-box	318	-15.5	16.3139	TATA-box					318	190	1.121	TATA-box	318	16	14.41	TATA-box
319	-14.5	17.5133	TATA-box					319	200	0.02308	TATA-box	319	17	24.33	TATA-box	319	-14.5	14.295	TATA-box					319	200	1.128	TATA-box	319	17	13.82	TATA-box
320	-13.5	16.6909	TATA-box					320	210	0.02342	TATA-box	320	18	22.52	TATA-box	320	-13.5	12.732	TATA-box					320	210	1.143	TATA-box	320	18	14.85	TATA-box
321	-12.5	15.82	TATA-box					321	220	0.02159	TATA-box	321	19	22.11	TATA-box	321	-12.5	11.9505	TATA-box					321	220	1.076	TATA-box	321	19	14.85	TATA-box
322	-11.5	14.6589	TATA-box					322	230	0.0222	TATA-box	322	20	21.73	TATA-box	322	-11.5	10.9736	TATA-box					322	230	1.131	TATA-box	322	20	15.29	TATA-box
323	-10.5	13.9816	TATA-box					323	240	0.02159	TATA-box	323	21	20.89	TATA-box	323	-10.5	11.9505	TATA-box					323	240	1.089	TATA-box	323	21	14.26	TATA-box
324	-9.5	15.4814	TATA-box					324	250	0.02223	TATA-box	324	22	20.56	TATA-box	324	-9.5	13.3507	TATA-box					324	250	1.107	TATA-box	324	22	14.55	TATA-box
325	-8.5	16.7876	TATA-box					325	260	0.02342	TATA-box	325	23	21.32	TATA-box	325	-8.5	15.0114	TATA-box					325	260	1.126	TATA-box	325	23	14.55	TATA-box
326	-7.5	16.7392	TATA-box					326	270	0.02247	TATA-box	326	24	21.9	TATA-box	326	-7.5	15.5324	TATA-box					326	270	1.155	TATA-box	326	24	15.29	TATA-box
327	-6.5	18.3358	TATA-box					327	280	0.02298	TATA-box	327	25	23.22	TATA-box	327	-6.5	15.0765	TATA-box					327	280	1.167	TATA-box	327	25	14.7	TATA-box
328	-5.5	16.2071	TATA-box					328	290	0.02407	TATA-box	328	26	22.19	TATA-box	328	-5.5	12.6994	TATA-box					328	290	1.202	TATA-box	328	26	12.79	TATA-box
329	-4.5	12.8689	TATA-box					329	300	0.02396	TATA-box	329	27	20.79	TATA-box	329	-4.5	9.63855	TATA-box					329	300	1.22	TATA-box	329	27	11.17	TATA-box
330	-3.5	11.1272	TATA-box					330	310	0.02407	TATA-box	330	28	21.06	TATA-box	330	-3.5	7.65223	TATA-box					330	310	1.178	TATA-box	330	28	11.91	TATA-box
331	-2.5	10.4983	TATA-box					331	320	0.02356	TATA-box	331	29	23.51	TATA-box	331	-2.5	6.05666	TATA-box					331	320	1.087	TATA-box	331	29	13.96	TATA-box
332	-1.5	12.2883	TATA-box					332	330	0.02559	TATA-box	332	30	21.42	TATA-box	332	-1.5	6.8056	TATA-box					332	330	1.117	TATA-box	332	30	13.52	TATA-box
333	-0.5	15.1911	TATA-box					333	340	0.0257	TATA-box	333	31	20.87	TATA-box	333	-0.5	6.83816	TATA-box					333	340	1.13	TATA-box	333	31	14.55	TATA-box
334	0.5	18.6744	TATA-box					334	350	0.02502	TATA-box	334	32	19.95	TATA-box	334	0.5	8.23836	TATA-box					334	350	1.09	TATA-box	334	32	13.82	TATA-box
335	1.5	20.3677	TATA-box					335	360	0.02471	TATA-box	335	33	17.9	TATA-box	335	1.5	9.15011	TATA-box					335	360	1.048	TATA-box	335	33	13.82	TATA-box
336	2.5	17.4165	TATA-box					336	370	0.02189	TATA-box	336	34	18.95	TATA-box	336	2.5	7.88017	TATA-box					336	370	1.069	TATA-box	336	34	15.43	TATA-box
337	3.5	14.5622	TATA-box					337	380	0.02118	TATA-box	337	35	17.59	TATA-box	337	3.5	8.43373	TATA-box					337	380	1.032	TATA-box	337	35	11.32	TATA-box
338	4.5	12.5786	TATA-box					338	390	0.02441	TATA-box	338	36	16.11	TATA-box	338	4.5	8.14067	TATA-box					338	390	1.009	TATA-box	338	36	15.43	TATA-box
339	5.5	11.224	TATA-box					339	400	0.0242	TATA-box	339	37	15.59	TATA-box	339	5.5	6.90329	TATA-box					339	400	1.039	TATA-box	339	37	12.05	TATA-box
340	6.5	10.6918	TATA-box					340	410	0.02318	TATA-box	340	38	15.93	TATA-box	340	6.5	7.35917	TATA-box					340	410	1.048	TATA-box	340	38	13.23	TATA-box
341	7.5	11.4175	TATA-box					341	420	0.0221	TATA-box	341	39	16.58	TATA-box	341	7.5	8.4663	TATA-box					341	420	1.039	TATA-box	341	39	13.23	TATA-box
342	8.5	12.8205	TATA-box					342	430	0.02329	TATA-box	342	40	14.72	TATA-box	342	8.5	8.75936	TATA-box					342	430	1.039	TATA-box	342	40	12.94	TATA-box
343	9.5	13.7397	TATA-box					343	440	0.02322	TATA-box	343	41	15.07	TATA-box	343	9.5	8.40117	TATA-box					343	440	1.078	TATA-box	343	41	10.44	TATA-box
344	10.5	13.4494	TATA-box					344	450	0.02444	TATA-box	344	42	13.27	TATA-box	344	10.5	9.01986	TATA-box					344	450	1.061	TATA-box	344	42	11.47	TATA-box
345	11.5	14.2719	TATA-box					345	460	0.02332	TATA-box	345	43	13.24	TATA-box	345	11.5	10.0619	TATA-box					345	460	1.099	TATA-box	345	43	10.14	TATA-box
346	12.5	13.3527	TATA-box					346	470	0.02342	TATA-box	346	44	12.01	TATA-box	346	12.5	11.4295	TATA-box					346	470	1.099	TATA-box	346	44	9.995	TATA-box
347	13.5	12.1916	TATA-box					347	480	0.02308	TATA-box	347	45	12.87	TATA-box	347	13.5	10.5829	TATA-box					347	480	1.111	TATA-box	347	45	11.02	TATA-box
348	14.5	12.8205	TATA-box					348	490	0.0239	TATA-box	348	46	13.45	TATA-box	348	14.5	10.127	TATA-box					348	490	1.101	TATA-box	348	46	11.32	TATA-box
349	15.5	13.1108	TATA-box					349	500	0.02651	TATA-box	349	47	12.63	TATA-box	349	15.5	9.08499	TATA-box					349	500	1.103	TATA-box	349	47	11.02	TATA-box
350	16.5	13.6913	TATA-box					350	510	0.02576	TATA-box	350	48	11.87	TATA-box	350	16.5	9.21524	TATA-box					350	510	1.08	TATA-box	350	48	12.05	TATA-box
351	17.5	14.8041	TATA-box					351	520	0.02437	TATA-box	351	49	12.03	TATA-box	351	17.5	10.7457	TATA-box					351	520	1.049	TATA-box	351	49	12.64	TATA-box
352	18.5	14.4654	TATA-box					352	530	0.02322	TATA-box	352	50	10.79	TATA-box	352	18.5	11.2016	TATA-box					352	530	1.015	TATA-box	352	50	10.29	TATA-box
353	19.5	14.8524	TATA-box					353	540	0.02563	TATA-box	353	51	10.83	TATA-box	353	19.5	11.0713	TATA-box					353	540	1.011	TATA-box	353	51	11.02	TATA-box
354	20.5	13.0624	TATA-box					354	550	0.02529	TATA-box	354	52	11.75	TATA-box	354	20.5	10.1921	TATA-box					354	550	1.005	TATA-box	354	52	8.672	TATA-box
355	21.5	12.6754	TATA-box					355	560	0.02617	TATA-box	355	53	11.22	TATA-box	355	21.5	8.92218	TATA-box					355	560	1.015	TATA-box	355	53	9.701	TATA-box
356	22.5	12.1432	TATA-box					356	570	0.02434	TATA-box	356	54	10.25	TATA-box	356	22.5	9.99674	TATA-box					356	570	0.9816	TATA-box	356	54	12.35	TATA-box
357	23.5	12.8205	TATA-box					357	580	0.02566	TATA-box	357	55	10.11	TATA-box	357	23.5	10.2898	TATA-box					357	580	0.9775	TATA-box	357	55	8.378	TATA-box
358	24.5	13.014	TATA-box					358	590	0.02498	TATA-box	358	56	9.729	TATA-box	358	24.5	10.3875	TATA-box					358	590	1.013	TATA-box	358	56	8.672	TATA-box
359	25.5	13.3527	TATA-box					359	600	0.02539	TATA-box	359	57	9.347	TATA-box	359	25.5	10.7782	TATA-box					359	600	1.013	TATA-box	359	57	9.848	TATA-box
360	26.5	13.0624	TATA-box					360	610	0.02542	TATA-box	360	58	9.238	TATA-box	360	26.5	9.96418	TATA-box					360	610	1.02	TATA-box	360	58	11.91	TATA-box
361	27.5	13.0624	TATA-box					361	620	0.02508	TATA-box	361	59	10.58	TATA-box	361	27.5	10.4201	TATA-box					361	620	1.099	TATA-box	361	59	11.17	TATA-box
362	28.5	13.1592	TATA-box					362	630	0.02471	TATA-box	362	60	10.1	TATA-box	362	28.5	10.0293	TATA-box					362	630	1.067	TATA-box	362	60	9.26	TATA-box
363	29.5	14.03	TATA-box					363	640	0.02651	TATA-box	363	61	9.81	TATA-box	363	29.5	10.8108	TATA-box					363	640	1.088	TATA-box	363	61	10.29	TATA-box
364	30.5	13.4011	TATA-box					364	650	0.02468	TATA-box	364	62	9.574	TATA-box	364	30.5	10.8759	TATA-box					364	650	1.05	TATA-box	364	62	9.26	TATA-box
365	31.5	13.6913	TATA-box					365	660	0.02363	TATA-box	365	63	10.76	TATA-box	365	31.5	9.08499	TATA-box					365	660	1.058	TATA-box	365	63	10.29	TATA-box
366	32.5	14.2235	TATA-box					366	670	0.02379	TATA-box	366	64	10.85	TATA-box	366	32.5	9.01986	TATA-box					366	670	1.033	TATA-box	366	64	9.554	TATA-box
367	33.5	12.3851	TATA-box					367	680	0.02407	TATA-box	367	65	9.8	TATA-box	367	33.5	9.2478	TATA-box					367	680	1.068	TATA-box	367	65	11.17	TATA-box
368	34.5	13.1592	TATA-box					368	690	0.02454	TATA-box	368	66	9.356	TATA-box	368	34.5	9.15011	TATA-box					368	690	1.035	TATA-box	368	66	8.819	TATA-box
369	35.5	14.1751	TATA-box					369	700	0.02559	TATA-box	369	67	8.952	TATA-box	369	35.5	10.5177	TATA-box					369	700	1.007	TATA-box	369	67	8.525	TATA-box
370	36.5	14.7073	TATA-box					370	710	0.02536	TATA-box	370	68	8.097	TATA-box	370	36.5	10.9411	TATA-box					370	710	1.024	TATA-box	370	68	10.14	TATA-box
371	37.5	13.7881	TATA-box					371	720	0.02434	TATA-box	371	69	8.473	TATA-box	371	37.5	11.1039	TATA-box					371	720	1.015	TATA-box	371	69	9.554	TATA-box
372	38.5	14.03	TATA-box					372	730	0.02502	TATA-box	372	70	7.501	TATA-box	372	38.5	11.0062	TATA-box					372	730	0.9838	TATA-box	372	70	7.937	TATA-box
373	39.5	13.5462	TATA-box					373	740	0.02553	TATA-box	373	71	7.308	TATA-box	373	39.5	10.9085	TATA-box					373	740	0.9756	TATA-box	373	71	8.378	TATA-box
374	40.5	13.6913	TATA-box					374	750	0.02451	TATA-box	374	72	7.115	TATA-box	374	40.5	11.4295	TATA-box					374	750	1.015	TATA-box	374	72	7.644	TATA-box
375	41.5	13.2559	TATA-box					375	760	0.02553	TATA-box	375	73	6.341	TATA-box	375	41.5	11.169	TATA-box					375	760	1.014	TATA-box	375	73	9.113	TATA-box
376	42.5	14.5138	TATA-box					376	770	0.02485	TATA-box	376	74	6.241	TATA-box	376	42.5	11.2993	TATA-box					376	770	1.026	TATA-box	376	74	7.203	TATA-box
377	43.5	14.7557	TATA-box					377	780	0.02379	TATA-box	377	75	5.938	TATA-box	377	43.5	10.9736	TATA-box					377	780	1.005	TATA-box	377	75	7.497	TATA-box
378	44.5	14.7073	TATA-box					378	790	0.02614	TATA-box	378	76	6.053	TATA-box	378	44.5	11.4621	TATA-box					378	790	0.9905	TATA-box	378	76	7.056	TATA-box
379	45.5	14.1751	TATA-box					379	800	0.0243	TATA-box	379	77	5.531	TATA-box	379	45.5	10.6154	TATA-box					379	800	1.005	TATA-box	379	77	6.909	TATA-box
380	46.5	13.8365	TATA-box					380	810	0.02549	TATA-box	380	78	5.524	TATA-box	380	46.5	10.1596	TATA-box					380	810	1.017	TATA-box	380	78	5.88	TATA-box
381	47.5	13.1592	TATA-box					381	820	0.02505	TATA-box	381	79	5.572	TATA-box	381	47.5	10.2898	TATA-box					381	820	1.018	TATA-box	381	79	7.056	TATA-box
382	48.5	13.643	TATA-box					382	830	0.026	TATA-box	382	80	5.601	TATA-box	382	48.5	10.8434	TATA-box					382	830	1.001	TATA-box	382	80	7.203	TATA-box
383	49.5	14.4654	TATA-box					383	840	0.02413	TATA-box	383	81	5.982	TATA-box	383	49.5	11.3644	TATA-box					383	840	0.9882	TATA-box	383	81	6.615	TATA-box
384	50.5	14.9008	TATA-box					384	850	0.02464	TATA-box	384	82	6.075	TATA-box	384	50.5	11.4621	TATA-box					384	850	0.9901	TATA-box	384	82	7.35	TATA-box
385	51.5	14.4654	TATA-box					385	860	0.02532	TATA-box	385	83	6.09	TATA-box	385	51.5	11.5272	TATA-box					385	860	1.002	TATA-box	385	83	5.439	TATA-box
386	52.5	14.3687	TATA-box					386	870	0.02519	TATA-box	386	84	6.258	TATA-box	386	52.5	11.8528	TATA-box					386	870	1.004	TATA-box	386	84	5.292	TATA-box
387	53.5	14.1751	TATA-box					387	880	0.02505	TATA-box	387	85	6.153	TATA-box	387	53.5	11.5598	TATA-box					387	880	1.003	TATA-box	387	85	5.733	TATA-box
388	54.5	14.1751	TATA-box					388	890	0.02621	TATA-box	388	86	5.495	TATA-box	388	54.5	11.69	TATA-box					388	890	0.9834	TATA-box	388	86	6.468	TATA-box
389	55.5	14.03	TATA-box					389	900	0.02587	TATA-box	389	87	6.496	TATA-box	389	55.5	11.6574	TATA-box					389	900	0.9849	TATA-box	389	87	4.998	TATA-box
390	56.5	13.1592	TATA-box					390	910	0.02665	TATA-box	390	88	6.231	TATA-box	390	56.5	11.2993	TATA-box					390	910	0.9145	TATA-box	390	88	5.586	TATA-box
391	57.5	13.2075	TATA-box					391	920	0.02573	TATA-box	391	89	5.965	TATA-box	391	57.5	10.8434	TATA-box					391	920	0.9641	TATA-box	391	89	6.027	TATA-box
392	58.5	13.4011	TATA-box					392	930	0.02726	TATA-box	392	90	6.367	TATA-box	392	58.5	10.5503	TATA-box					392	930	0.9897	TATA-box	392	90	5.733	TATA-box
393	59.5	14.1268	TATA-box					393	940	0.02644	TATA-box	393	91	6.353	TATA-box	393	59.5	11.0713	TATA-box					393	940	1.014	TATA-box	393	91	5.439	TATA-box
394	60.5	15.1427	TATA-box					394	950	0.02441	TATA-box	394	92	6.435	TATA-box	394	60.5	11.169	TATA-box					394	950	0.9756	TATA-box	394	92	4.998	TATA-box
395	61.5	14.3203	TATA-box					395	960	0.02478	TATA-box	395	93	5.273	TATA-box	395	61.5	11.3318	TATA-box					395	960	1.01	TATA-box	395	93	5.88	TATA-box
396	62.5	13.8849	TATA-box					396	970	0.02464	TATA-box	396	94	5.63	TATA-box	396	62.5	10.8759	TATA-box					396	970	1.013	TATA-box	396	94	5.439	TATA-box
397	63.5	13.2559	TATA-box					397	980	0.02573	TATA-box	397	95	4.94	TATA-box	397	63.5	10.7782	TATA-box					397	980	0.9964	TATA-box	397	95	5.145	TATA-box
398	64.5	13.1592	TATA-box					398	990	0.02587	TATA-box	398	96	5.181	TATA-box	398	64.5	11.7551	TATA-box					398	990	1.051	TATA-box	398	96	5.88	TATA-box
399	65.5	14.2235	TATA-box					399	-990	0.0249	Inr	399	97	5.088	TATA-box	399	65.5	11.8528	TATA-box					399	-990	0.9717	Inr	399	97	5.145	TATA-box
400	66.5	14.7073	TATA-box					400	-980	0.0251	Inr	400	98	4.842	TATA-box	400	66.5	11.7226	TATA-box					400	-980	0.9799	Inr	400	98	5.88	TATA-box
401	67.5	15.3362	TATA-box					401	-970	0.02532	Inr	401	99	5.946	TATA-box	401	67.5	11.0387	TATA-box					401	-970	0.9901	Inr	401	99	4.704	TATA-box
402	68.5	14.5138	TATA-box					402	-960	0.02522	Inr	402	100	6.448	TATA-box	402	68.5	10.0944	TATA-box					402	-960	1.006	Inr	402	100	4.704	TATA-box
403	69.5	13.7397	TATA-box					403	-950	0.0248	Inr	403	-100	7.819	Inr	403	69.5	9.5083	TATA-box					403	-950	1.034	Inr	403	-100	0.6913	Inr
404	70.5	13.8365	TATA-box					404	-940	0.02535	Inr	404	-99	7.657	Inr	404	70.5	9.83393	TATA-box					404	-940	1.031	Inr	404	-99	0.8641	Inr
405	71.5	13.4494	TATA-box					405	-930	0.02543	Inr	405	-98	7.593	Inr	405	71.5	11.2341	TATA-box					405	-930	1.047	Inr	405	-98	0.9073	Inr
406	72.5	13.3043	TATA-box					406	-920	0.02509	Inr	406	-97	7.484	Inr	406	72.5	12.4389	TATA-box					406	-920	1.048	Inr	406	-97	0.7345	Inr
407	73.5	14.0784	TATA-box					407	-910	0.0247	Inr	407	-96	7.569	Inr	407	73.5	12.8623	TATA-box					407	-910	1.037	Inr	407	-96	0.6481	Inr
408	74.5	15.3846	TATA-box					408	-900	0.02538	Inr	408	-95	7.608	Inr	408	74.5	11.8203	TATA-box					408	-900	1.024	Inr	408	-95	0.8641	Inr
409	75.5	16.0619	TATA-box					409	-890	0.02452	Inr	409	-94	7.755	Inr	409	75.5	12.3087	TATA-box					409	-890	1.027	Inr	409	-94	0.9937	Inr
410	76.5	15.046	TATA-box					410	-880	0.02472	Inr	410	-93	8.082	Inr	410	76.5	11.8528	TATA-box					410	-880	1.017	Inr	410	-93	1.339	Inr
411	77.5	14.8041	TATA-box					411	-870	0.02497	Inr	411	-92	7.844	Inr	411	77.5	12.1784	TATA-box					411	-870	0.9764	Inr	411	-92	0.8209	Inr
412	78.5	15.1427	TATA-box					412	-860	0.02494	Inr	412	-91	7.778	Inr	412	78.5	11.7551	TATA-box					412	-860	0.9616	Inr	412	-91	0.6049	Inr
413	79.5	14.9008	TATA-box					413	-850	0.02459	Inr	413	-90	7.955	Inr	413	79.5	11.6249	TATA-box					413	-850	0.97	Inr	413	-90	0.8641	Inr
414	80.5	14.5622	TATA-box					414	-840	0.02442	Inr	414	-89	7.707	Inr	414	80.5	11.5598	TATA-box					414	-840	0.943	Inr	414	-89	1.253	Inr
415	81.5	15.5298	TATA-box					415	-830	0.02429	Inr	415	-88	7.778	Inr	415	81.5	12.1459	TATA-box					415	-830	0.9478	Inr	415	-88	1.167	Inr
416	82.5	13.9332	TATA-box					416	-820	0.02372	Inr	416	-87	7.632	Inr	416	82.5	11.2993	TATA-box					416	-820	0.9222	Inr	416	-87	0.9505	Inr
417	83.5	14.1268	TATA-box					417	-810	0.02414	Inr	417	-86	7.984	Inr	417	83.5	11.0062	TATA-box					417	-810	0.939	Inr	417	-86	0.8641	Inr
418	84.5	14.417	TATA-box					418	-800	0.02403	Inr	418	-85	7.886	Inr	418	84.5	11.6249	TATA-box					418	-800	0.9716	Inr	418	-85	1.296	Inr
419	85.5	14.3687	TATA-box					419	-790	0.02459	Inr	419	-84	7.88	Inr	419	85.5	12.6018	TATA-box					419	-790	0.9634	Inr	419	-84	1.08	Inr
420	86.5	15.433	TATA-box					420	-780	0.02421	Inr	420	-83	8.021	Inr	420	86.5	12.7646	TATA-box					420	-780	1.001	Inr	420	-83	1.599	Inr
421	87.5	15.3362	TATA-box					421	-770	0.02401	Inr	421	-82	8.054	Inr	421	87.5	12.2436	TATA-box					421	-770	1.014	Inr	421	-82	1.21	Inr
422	88.5	15.6749	TATA-box					422	-760	0.024	Inr	422	-81	7.968	Inr	422	88.5	12.0482	TATA-box					422	-760	1.016	Inr	422	-81	0.9073	Inr
423	89.5	15.4814	TATA-box					423	-750	0.025	Inr	423	-80	8.466	Inr	423	89.5	11.8528	TATA-box					423	-750	1.038	Inr	423	-80	1.21	Inr
424	90.5	15.9168	TATA-box					424	-740	0.02449	Inr	424	-79	8.233	Inr	424	90.5	11.6574	TATA-box					424	-740	1.052	Inr	424	-79	0.9073	Inr
425	91.5	15.5298	TATA-box					425	-730	0.02446	Inr	425	-78	8.284	Inr	425	91.5	11.8854	TATA-box					425	-730	1.054	Inr	425	-78	1.296	Inr
426	92.5	14.5138	TATA-box					426	-720	0.02406	Inr	426	-77	8.369	Inr	426	92.5	12.1784	TATA-box					426	-720	1.028	Inr	426	-77	1.296	Inr
427	93.5	14.3203	TATA-box					427	-710	0.0243	Inr	427	-76	8.816	Inr	427	93.5	11.9831	TATA-box					427	-710	1.014	Inr	427	-76	1.383	Inr
428	94.5	15.3362	TATA-box					428	-700	0.02365	Inr	428	-75	8.749	Inr	428	94.5	11.169	TATA-box					428	-700	0.9886	Inr	428	-75	1.599	Inr
429	95.5	15.046	TATA-box					429	-690	0.02414	Inr	429	-74	9.058	Inr	429	95.5	10.9085	TATA-box					429	-690	0.9542	Inr	429	-74	1.815	Inr
430	96.5	13.8365	TATA-box					430	-680	0.02362	Inr	430	-73	9.334	Inr	430	96.5	11.7226	TATA-box					430	-680	0.9254	Inr	430	-73	2.333	Inr
431	97.5	13.4494	TATA-box					431	-670	0.02379	Inr	431	-72	9.354	Inr	431	97.5	11.9831	TATA-box					431	-670	0.9215	Inr	431	-72	1.642	Inr
432	98.5	14.0784	TATA-box					432	-660	0.02324	Inr	432	-71	9.325	Inr	432	98.5	11.4295	TATA-box					432	-660	0.8931	Inr	432	-71	1.815	Inr
433	99.5	14.1751	TATA-box					433	-650	0.02345	Inr	433	-70	9.583	Inr	433	99.5	11.4946	TATA-box					433	-650	0.9019	Inr	433	-70	1.944	Inr
434	100.5	14.6589	TATA-box					434	-640	0.02314	Inr	434	-69	9.749	Inr	434	100.5	11.7877	TATA-box					434	-640	0.9032	Inr	434	-69	1.944	Inr
435	101.5	14.9008	TATA-box					435	-630	0.02341	Inr	435	-68	10.24	Inr	435	101.5	11.5923	TATA-box					435	-630	0.8945	Inr	435	-68	1.944	Inr
436	102.5	14.1751	TATA-box					436	-620	0.02366	Inr	436	-67	9.903	Inr	436	102.5	11.3644	TATA-box					436	-620	0.9195	Inr	436	-67	2.376	Inr
437	103.5	14.4654	TATA-box					437	-610	0.02363	Inr	437	-66	10.97	Inr	437	103.5	11.8203	TATA-box					437	-610	0.9285	Inr	437	-66	2.074	Inr
438	104.5	14.0784	TATA-box					438	-600	0.02328	Inr	438	-65	11.14	Inr	438	104.5	10.8434	TATA-box					438	-600	0.9569	Inr	438	-65	2.074	Inr
439	105.5	14.3203	TATA-box					439	-590	0.02315	Inr	439	-64	11.61	Inr	439	105.5	10.8759	TATA-box					439	-590	0.9543	Inr	439	-64	3.111	Inr
440	106.5	14.3687	TATA-box					440	-580	0.0234	Inr	440	-63	11.99	Inr	440	106.5	11.8203	TATA-box					440	-580	0.9775	Inr	440	-63	2.981	Inr
441	107.5	15.0943	TATA-box					441	-570	0.02287	Inr	441	-62	11.98	Inr	441	107.5	11.7551	TATA-box					441	-570	1.001	Inr	441	-62	3.283	Inr
442	108.5	15.6265	TATA-box					442	-560	0.02365	Inr	442	-61	12.5	Inr	442	108.5	12.4064	TATA-box					442	-560	0.9955	Inr	442	-61	2.851	Inr
443	109.5	14.6589	TATA-box					443	-550	0.02321	Inr	443	-60	12.54	Inr	443	109.5	12.1784	TATA-box					443	-550	0.9935	Inr	443	-60	3.154	Inr
444	110.5	14.6105	TATA-box					444	-540	0.02332	Inr	444	-59	12.73	Inr	444	110.5	11.7226	TATA-box					444	-540	0.9516	Inr	444	-59	3.283	Inr
445	111.5	14.6589	TATA-box					445	-530	0.02298	Inr	445	-58	12.85	Inr	445	111.5	10.127	TATA-box					445	-530	0.9412	Inr	445	-58	3.543	Inr
446	112.5	13.0624	TATA-box					446	-520	0.02284	Inr	446	-57	13.17	Inr	446	112.5	10.8434	TATA-box					446	-520	0.9247	Inr	446	-57	4.148	Inr
447	113.5	13.1592	TATA-box					447	-510	0.02303	Inr	447	-56	13.58	Inr	447	113.5	12.2761	TATA-box					447	-510	0.885	Inr	447	-56	3.456	Inr
448	114.5	12.4335	TATA-box					448	-500	0.0226	Inr	448	-55	14.95	Inr	448	114.5	12.211	TATA-box					448	-500	0.8275	Inr	448	-55	4.104	Inr
449	115.5	13.9816	TATA-box					449	-490	0.02231	Inr	449	-54	15.85	Inr	449	115.5	12.732	TATA-box					449	-490	0.8267	Inr	449	-54	3.456	Inr
450	116.5	15.1911	TATA-box					450	-480	0.02254	Inr	450	-53	17.1	Inr	450	116.5	11.6574	TATA-box					450	-480	0.8024	Inr	450	-53	3.888	Inr
451	117.5	15.5298	TATA-box					451	-470	0.022	Inr	451	-52	16.9	Inr	451	117.5	11.3318	TATA-box					451	-470	0.7924	Inr	451	-52	4.364	Inr
452	118.5	15.2395	TATA-box					452	-460	0.02247	Inr	452	-51	17.23	Inr	452	118.5	10.8434	TATA-box					452	-460	0.796	Inr	452	-51	4.58	Inr
453	119.5	15.82	TATA-box					453	-450	0.02257	Inr	453	-50	18.14	Inr	453	119.5	11.3318	TATA-box					453	-450	0.8045	Inr	453	-50	4.968	Inr
454	120.5	16.1103	TATA-box					454	-440	0.02273	Inr	454	-49	18.19	Inr	454	120.5	11.4295	TATA-box					454	-440	0.8093	Inr	454	-49	4.796	Inr
455	121.5	14.2235	TATA-box					455	-430	0.02219	Inr	455	-48	18.42	Inr	455	121.5	12.0156	TATA-box					455	-430	0.8408	Inr	455	-48	5.314	Inr
456	122.5	13.9332	TATA-box					456	-420	0.02314	Inr	456	-47	18.68	Inr	456	122.5	10.8434	TATA-box					456	-420	0.8472	Inr	456	-47	6.092	Inr
457	123.5	13.7397	TATA-box					457	-410	0.02316	Inr	457	-46	19.44	Inr	457	123.5	11.169	TATA-box					457	-410	0.8687	Inr	457	-46	5.357	Inr
458	124.5	15.0943	TATA-box					458	-400	0.02295	Inr	458	-45	20.26	Inr	458	124.5	11.0713	TATA-box					458	-400	0.8623	Inr	458	-45	7.604	Inr
459	125.5	13.8849	TATA-box					459	-390	0.02242	Inr	459	-44	21.25	Inr	459	125.5	11.7226	TATA-box					459	-390	0.8833	Inr	459	-44	7.172	Inr
460	126.5	12.6754	TATA-box					460	-380	0.0219	Inr	460	-43	22.47	Inr	460	126.5	11.4295	TATA-box					460	-380	0.8583	Inr	460	-43	7.863	Inr
461	127.5	13.2075	TATA-box					461	-370	0.02186	Inr	461	-42	23.52	Inr	461	127.5	11.2667	TATA-box					461	-370	0.839	Inr	461	-42	7.345	Inr
462	128.5	13.2075	TATA-box					462	-360	0.0224	Inr	462	-41	24.17	Inr	462	128.5	11.3969	TATA-box					462	-360	0.8181	Inr	462	-41	8.511	Inr
463	129.5	14.1268	TATA-box					463	-350	0.0214	Inr	463	-40	24.78	Inr	463	129.5	10.9411	TATA-box					463	-350	0.7675	Inr	463	-40	8.209	Inr
464	130.5	13.9332	TATA-box					464	-340	0.02125	Inr	464	-39	26.46	Inr	464	130.5	11.2667	TATA-box					464	-340	0.7449	Inr	464	-39	8.036	Inr
465	131.5	14.417	TATA-box					465	-330	0.02098	Inr	465	-38	26.82	Inr	465	131.5	12.0482	TATA-box					465	-330	0.7073	Inr	465	-38	8.036	Inr
466	132.5	15.5781	TATA-box					466	-320	0.02096	Inr	466	-37	28.77	Inr	466	132.5	11.4295	TATA-box					466	-320	0.6696	Inr	466	-37	9.462	Inr
467	133.5	15.6749	TATA-box					467	-310	0.02048	Inr	467	-36	30.99	Inr	467	133.5	11.7226	TATA-box					467	-310	0.6613	Inr	467	-36	9.073	Inr
468	134.5	15.0943	TATA-box					468	-300	0.02022	Inr	468	-35	32.89	Inr	468	134.5	11.69	TATA-box					468	-300	0.6224	Inr	468	-35	9.591	Inr
469	135.5	14.9492	TATA-box					469	-290	0.02072	Inr	469	-34	34.86	Inr	469	135.5	11.5272	TATA-box					469	-290	0.6186	Inr	469	-34	10.97	Inr
470	136.5	14.2719	TATA-box					470	-280	0.02088	Inr	470	-33	37.96	Inr	470	136.5	11.5923	TATA-box					470	-280	0.6321	Inr	470	-33	12.96	Inr
471	137.5	14.9492	TATA-box					471	-270	0.02129	Inr	471	-32	40.41	Inr	471	137.5	11.69	TATA-box					471	-270	0.6394	Inr	471	-32	13.74	Inr
472	138.5	14.2235	TATA-box					472	-260	0.02148	Inr	472	-31	41.92	Inr	472	138.5	11.9505	TATA-box					472	-260	0.6315	Inr	472	-31	15.34	Inr
473	139.5	13.5946	TATA-box					473	-250	0.0217	Inr	473	-30	43.54	Inr	473	139.5	12.732	TATA-box					473	-250	0.6465	Inr	473	-30	15.25	Inr
474	140.5	12.4819	TATA-box					474	-240	0.02113	Inr	474	-29	44.62	Inr	474	140.5	12.0156	TATA-box					474	-240	0.6649	Inr	474	-29	15.03	Inr
475	141.5	14.417	TATA-box					475	-230	0.02178	Inr	475	-28	46.12	Inr	475	141.5	11.6249	TATA-box					475	-230	0.6758	Inr	475	-28	13.74	Inr
476	142.5	14.7073	TATA-box					476	-220	0.02179	Inr	476	-27	45.99	Inr	476	142.5	11.7551	TATA-box					476	-220	0.6985	Inr	476	-27	15.21	Inr
477	143.5	15.0943	TATA-box					477	-210	0.02126	Inr	477	-26	44.86	Inr	477	143.5	11.1039	TATA-box					477	-210	0.6871	Inr	477	-26	15.68	Inr
478	144.5	15.5298	TATA-box					478	-200	0.0212	Inr	478	-25	45.97	Inr	478	144.5	11.6249	TATA-box					478	-200	0.6811	Inr	478	-25	15.99	Inr
479	145.5	15.2395	TATA-box					479	-190	0.02086	Inr	479	-24	48.24	Inr	479	145.5	11.3969	TATA-box					479	-190	0.6642	Inr	479	-24	15.9	Inr
480	146.5	14.2235	TATA-box					480	-180	0.0207	Inr	480	-23	50.56	Inr	480	146.5	11.9179	TATA-box					480	-180	0.6484	Inr	480	-23	18.02	Inr
481	147.5	13.3527	TATA-box					481	-170	0.0193	Inr	481	-22	53.52	Inr	481	147.5	12.5692	TATA-box					481	-170	0.62	Inr	481	-22	16.89	Inr
482	148.5	14.0784	TATA-box					482	-160	0.01853	Inr	482	-21	55.49	Inr	482	148.5	12.732	TATA-box					482	-160	0.5954	Inr	482	-21	17.5	Inr
483	149.5	14.8041	TATA-box					483	-150	0.01854	Inr	483	-20	56.12	Inr	483	149.5	12.5366	TATA-box					483	-150	0.5852	Inr	483	-20	19.66	Inr
484	150.5	15.433	TATA-box					484	-140	0.01768	Inr	484	-19	56.2	Inr	484	150.5	11.7226	TATA-box					484	-140	0.5486	Inr	484	-19	20.87	Inr
485	151.5	15.6265	TATA-box					485	-130	0.01712	Inr	485	-18	56.97	Inr	485	151.5	11.7551	TATA-box					485	-130	0.5451	Inr	485	-18	21.77	Inr
486	152.5	14.8041	TATA-box					486	-120	0.01591	Inr	486	-17	56.83	Inr	486	152.5	12.3087	TATA-box					486	-120	0.5369	Inr	486	-17	21.04	Inr
487	153.5	15.1911	TATA-box					487	-110	0.0174	Inr	487	-16	58.44	Inr	487	153.5	12.211	TATA-box					487	-110	0.5506	Inr	487	-16	20.48	Inr
488	154.5	15.046	TATA-box					488	-100	0.01607	Inr	488	-15	57.88	Inr	488	154.5	12.4064	TATA-box					488	-100	0.5421	Inr	488	-15	21.21	Inr
489	155.5	15.046	TATA-box					489	-90	0.01512	Inr	489	-14	62.22	Inr	489	155.5	11.9831	TATA-box					489	-90	0.5417	Inr	489	-14	22.42	Inr
490	156.5	15.5298	TATA-box					490	-80	0.0165	Inr	490	-13	66.18	Inr	490	156.5	12.3413	TATA-box					490	-80	0.5416	Inr	490	-13	22.08	Inr
491	157.5	15.3846	TATA-box					491	-70	0.01674	Inr	491	-12	72.13	Inr	491	157.5	11.7226	TATA-box					491	-70	0.5184	Inr	491	-12	23.98	Inr
492	158.5	13.6913	TATA-box					492	-60	0.01519	Inr	492	-11	76.84	Inr	492	158.5	11.0387	TATA-box					492	-60	0.5473	Inr	492	-11	25.88	Inr
493	159.5	13.2075	TATA-box					493	-50	0.01617	Inr	493	-10	81.94	Inr	493	159.5	11.7226	TATA-box					493	-50	0.5413	Inr	493	-10	25.1	Inr
494	160.5	14.1751	TATA-box					494	-40	0.01611	Inr	494	-9	85.04	Inr	494	160.5	12.4064	TATA-box					494	-40	0.5618	Inr	494	-9	23.42	Inr
495	161.5	14.7557	TATA-box					495	-30	0.01598	Inr	495	-8	86.84	Inr	495	161.5	12.3087	TATA-box					495	-30	0.5876	Inr	495	-8	24.11	Inr
496	162.5	15.046	TATA-box					496	-20	0.01615	Inr	496	-7	93.81	Inr	496	162.5	11.7551	TATA-box					496	-20	0.5909	Inr	496	-7	25.92	Inr
497	163.5	15.3362	TATA-box					497	-10	0.01622	Inr	497	-6	104.3	Inr	497	163.5	12.0808	TATA-box					497	-10	0.5871	Inr	497	-6	32.27	Inr
498	164.5	14.7073	TATA-box					498	0	0.01614	Inr	498	-5	113.1	Inr	498	164.5	11.5272	TATA-box					498	0	0.563	Inr	498	-5	30.85	Inr
499	165.5	14.2719	TATA-box					499	10	0.01656	Inr	499	-4	132	Inr	499	165.5	11.6249	TATA-box					499	10	0.5599	Inr	499	-4	38.8	Inr
500	166.5	14.9976	TATA-box					500	20	0.01682	Inr	500	-3	162.4	Inr	500	166.5	11.7551	TATA-box					500	20	0.5762	Inr	500	-3	54.05	Inr
501	167.5	14.7073	TATA-box					501	30	0.01708	Inr	501	-2	195.9	Inr	501	167.5	12.6018	TATA-box					501	30	0.5968	Inr	501	-2	61.44	Inr
502	168.5	15.1427	TATA-box					502	40	0.01706	Inr	502	-1	226.8	Inr	502	168.5	12.4389	TATA-box					502	40	0.6295	Inr	502	-1	65.41	Inr
503	169.5	14.9492	TATA-box					503	50	0.02197	Inr	503	0	437	Inr	503	169.5	12.0808	TATA-box					503	50	0.6739	Inr	503	0	162.4	Inr
504	170.5	13.7397	TATA-box					504	60	0.02023	Inr	504	1	226.9	Inr	504	170.5	12.732	TATA-box					504	60	0.7272	Inr	504	1	52.28	Inr
505	171.5	13.8849	TATA-box					505	70	0.02094	Inr	505	2	172.1	Inr	505	171.5	12.8297	TATA-box					505	70	0.8118	Inr	505	2	63.64	Inr
506	172.5	13.643	TATA-box					506	80	0.02514	Inr	506	3	146.4	Inr	506	172.5	12.4064	TATA-box					506	80	0.9085	Inr	506	3	57.55	Inr
507	173.5	13.9332	TATA-box					507	90	0.02443	Inr	507	4	120.1	Inr	507	173.5	12.211	TATA-box					507	90	1.055	Inr	507	4	46.49	Inr
508	174.5	14.1268	TATA-box					508	100	0.02577	Inr	508	5	100.7	Inr	508	174.5	12.3087	TATA-box					508	100	1.262	Inr	508	5	43.55	Inr
509	175.5	14.417	TATA-box					509	110	0.0257	Inr	509	6	91.5	Inr	509	175.5	12.4064	TATA-box					509	110	1.469	Inr	509	6	41.17	Inr
510	176.5	14.3687	TATA-box					510	120	0.0253	Inr	510	7	83.03	Inr	510	176.5	12.5692	TATA-box					510	120	1.619	Inr	510	7	34.95	Inr
511	177.5	14.7557	TATA-box					511	130	0.02408	Inr	511	8	75.49	Inr	511	177.5	12.732	TATA-box					511	130	1.596	Inr	511	8	32.45	Inr
512	178.5	15.1427	TATA-box					512	140	0.02319	Inr	512	9	73.87	Inr	512	178.5	13.0251	TATA-box					512	140	1.449	Inr	512	9	32.01	Inr
513	179.5	14.6105	TATA-box					513	150	0.02128	Inr	513	10	72.26	Inr	513	179.5	12.9925	TATA-box					513	150	1.249	Inr	513	10	31.67	Inr
514	180.5	14.6589	TATA-box					514	160	0.01974	Inr	514	11	67.51	Inr	514	180.5	12.3413	TATA-box					514	160	1.097	Inr	514	11	29.68	Inr
515	181.5	14.9008	TATA-box					515	170	0.01896	Inr	515	12	62.75	Inr	515	181.5	12.2761	TATA-box					515	170	0.9785	Inr	515	12	26.87	Inr
516	182.5	14.8524	TATA-box					516	180	0.01784	Inr	516	13	56.72	Inr	516	182.5	12.5366	TATA-box					516	180	0.8916	Inr	516	13	27.69	Inr
517	183.5	14.3203	TATA-box					517	190	0.01752	Inr	517	14	53.28	Inr	517	183.5	12.0482	TATA-box					517	190	0.8649	Inr	517	14	27.09	Inr
518	184.5	13.5946	TATA-box					518	200	0.01748	Inr	518	15	50.47	Inr	518	184.5	12.211	TATA-box					518	200	0.8432	Inr	518	15	24.15	Inr
519	185.5	13.7397	TATA-box					519	210	0.01744	Inr	519	16	51.58	Inr	519	185.5	11.69	TATA-box					519	210	0.8396	Inr	519	16	26.4	Inr
520	186.5	13.5462	TATA-box					520	220	0.01742	Inr	520	17	50.86	Inr	520	186.5	12.1133	TATA-box					520	220	0.8494	Inr	520	17	27.69	Inr
521	187.5	13.7397	TATA-box					521	230	0.01793	Inr	521	18	51.43	Inr	521	187.5	12.1784	TATA-box					521	230	0.8911	Inr	521	18	27.18	Inr
522	188.5	14.6105	TATA-box					522	240	0.01846	Inr	522	19	50.3	Inr	522	188.5	11.7226	TATA-box					522	240	0.9327	Inr	522	19	27.43	Inr
523	189.5	14.9492	TATA-box					523	250	0.0188	Inr	523	20	49.95	Inr	523	189.5	12.5692	TATA-box					523	250	0.9967	Inr	523	20	27.48	Inr
524	190.5	14.2719	TATA-box					524	260	0.0198	Inr	524	21	48.61	Inr	524	190.5	11.5272	TATA-box					524	260	1.127	Inr	524	21	27.48	Inr
525	191.5	14.2719	TATA-box					525	270	0.02123	Inr	525	22	46.54	Inr	525	191.5	11.4295	TATA-box					525	270	1.242	Inr	525	22	24.45	Inr
526	192.5	14.5138	TATA-box					526	280	0.0221	Inr	526	23	44.69	Inr	526	192.5	12.732	TATA-box					526	280	1.331	Inr	526	23	22.55	Inr
527	193.5	14.9008	TATA-box					527	290	0.02265	Inr	527	24	42.4	Inr	527	193.5	13.0902	TATA-box					527	290	1.421	Inr	527	24	20.87	Inr
528	194.5	14.3203	TATA-box					528	300	0.02262	Inr	528	25	41.07	Inr	528	194.5	12.6994	TATA-box					528	300	1.408	Inr	528	25	20.69	Inr
529	195.5	15.5298	TATA-box					529	310	0.02289	Inr	529	26	43.02	Inr	529	195.5	11.8203	TATA-box					529	310	1.368	Inr	529	26	20.87	Inr
530	196.5	15.2879	TATA-box					530	320	0.02235	Inr	530	27	42.24	Inr	530	196.5	12.0156	TATA-box					530	320	1.244	Inr	530	27	21.95	Inr
531	197.5	15.4814	TATA-box					531	330	0.02125	Inr	531	28	41.88	Inr	531	197.5	12.9599	TATA-box					531	330	1.15	Inr	531	28	22.08	Inr
532	198.5	15.046	TATA-box					532	340	0.02092	Inr	532	29	41.59	Inr	532	198.5	12.5366	TATA-box					532	340	1.066	Inr	532	29	22.34	Inr
533	199.5	15.1911	TATA-box					533	350	0.01952	Inr	533	30	39.6	Inr	533	199.5	12.3413	TATA-box					533	350	0.9855	Inr	533	30	21	Inr
534	200.5	15.1427	TATA-box					534	360	0.01996	Inr	534	31	38.4	Inr	534	200.5	11.8203	TATA-box					534	360	0.9332	Inr	534	31	22.77	Inr
535	201.5	15.433	TATA-box					535	370	0.02	Inr	535	32	35.47	Inr	535	201.5	11.5272	TATA-box					535	370	0.9206	Inr	535	32	22.42	Inr
536	202.5	14.6589	TATA-box					536	380	0.01949	Inr	536	33	32.77	Inr	536	202.5	11.169	TATA-box					536	380	0.9019	Inr	536	33	22.03	Inr
537	203.5	12.8689	TATA-box					537	390	0.01954	Inr	537	34	31.76	Inr	537	203.5	11.1039	TATA-box					537	390	0.9189	Inr	537	34	20.91	Inr
538	204.5	12.8689	TATA-box					538	400	0.01993	Inr	538	35	29.37	Inr	538	204.5	11.5272	TATA-box					538	400	0.9511	Inr	538	35	17.93	Inr
539	205.5	13.1108	TATA-box					539	410	0.02014	Inr	539	36	27.65	Inr	539	205.5	12.6018	TATA-box					539	410	0.9722	Inr	539	36	19.96	Inr
540	206.5	13.9332	TATA-box					540	420	0.02126	Inr	540	37	26.58	Inr	540	206.5	13.2204	TATA-box					540	420	1.047	Inr	540	37	17.41	Inr
541	207.5	14.6105	TATA-box					541	430	0.02171	Inr	541	38	24.8	Inr	541	207.5	13.5786	TATA-box					541	430	1.122	Inr	541	38	19.7	Inr
542	208.5	15.2879	TATA-box					542	440	0.02183	Inr	542	39	24.24	Inr	542	208.5	13.0251	TATA-box					542	440	1.213	Inr	542	39	19.36	Inr
543	209.5	15.2395	TATA-box					543	450	0.02235	Inr	543	40	24.01	Inr	543	209.5	11.8854	TATA-box					543	450	1.271	Inr	543	40	18.23	Inr
544	210.5	16.449	TATA-box					544	460	0.02359	Inr	544	41	23.02	Inr	544	210.5	11.69	TATA-box					544	460	1.291	Inr	544	41	17.93	Inr
545	211.5	15.4814	TATA-box					545	470	0.02382	Inr	545	42	20.89	Inr	545	211.5	12.4389	TATA-box					545	470	1.304	Inr	545	42	18.53	Inr
546	212.5	15.0943	TATA-box					546	480	0.02397	Inr	546	43	20.67	Inr	546	212.5	12.732	TATA-box					546	480	1.272	Inr	546	43	18.28	Inr
547	213.5	14.3203	TATA-box					547	490	0.02367	Inr	547	44	19.04	Inr	547	213.5	12.4715	TATA-box					547	490	1.212	Inr	547	44	16.94	Inr
548	214.5	14.5622	TATA-box					548	500	0.02331	Inr	548	45	18.78	Inr	548	214.5	12.5041	TATA-box					548	500	1.137	Inr	548	45	15.55	Inr
549	215.5	14.4654	TATA-box					549	510	0.02258	Inr	549	46	18.38	Inr	549	215.5	12.9274	TATA-box					549	510	1.047	Inr	549	46	16.33	Inr
550	216.5	13.7881	TATA-box					550	520	0.02273	Inr	550	47	17.45	Inr	550	216.5	12.4715	TATA-box					550	520	1.001	Inr	550	47	15.16	Inr
551	217.5	13.8365	TATA-box					551	530	0.02165	Inr	551	48	17.8	Inr	551	217.5	12.1784	TATA-box					551	530	0.9675	Inr	551	48	15.86	Inr
552	218.5	13.5462	TATA-box					552	540	0.02196	Inr	552	49	17.09	Inr	552	218.5	11.8203	TATA-box					552	540	0.9374	Inr	552	49	16.29	Inr
553	219.5	14.3203	TATA-box					553	550	0.02182	Inr	553	50	17.01	Inr	553	219.5	12.2761	TATA-box					553	550	0.9261	Inr	553	50	15.68	Inr
554	220.5	14.03	TATA-box					554	560	0.02168	Inr	554	51	15.96	Inr	554	220.5	12.0808	TATA-box					554	560	0.9348	Inr	554	51	16.03	Inr
555	221.5	13.2075	TATA-box					555	570	0.02204	Inr	555	52	15.44	Inr	555	221.5	12.1459	TATA-box					555	570	0.9469	Inr	555	52	15.73	Inr
556	222.5	14.417	TATA-box					556	580	0.02186	Inr	556	53	14.65	Inr	556	222.5	11.5598	TATA-box					556	580	0.979	Inr	556	53	15.86	Inr
557	223.5	14.9976	TATA-box					557	590	0.02308	Inr	557	54	14	Inr	557	223.5	11.9179	TATA-box					557	590	1.024	Inr	557	54	15.29	Inr
558	224.5	14.03	TATA-box					558	600	0.02323	Inr	558	55	13.54	Inr	558	224.5	12.0808	TATA-box					558	600	1.101	Inr	558	55	13.61	Inr
559	225.5	14.4654	TATA-box					559	610	0.02391	Inr	559	56	12.86	Inr	559	225.5	12.2761	TATA-box					559	610	1.154	Inr	559	56	13.44	Inr
560	226.5	14.2719	TATA-box					560	620	0.02394	Inr	560	57	12.49	Inr	560	226.5	11.9505	TATA-box					560	620	1.241	Inr	560	57	12.7	Inr
561	227.5	14.2719	TATA-box					561	630	0.02444	Inr	561	58	12.05	Inr	561	227.5	12.3413	TATA-box					561	630	1.249	Inr	561	58	13.87	Inr
562	228.5	14.4654	TATA-box					562	640	0.02453	Inr	562	59	12.58	Inr	562	228.5	11.4946	TATA-box					562	640	1.252	Inr	562	59	13.48	Inr
563	229.5	14.5138	TATA-box					563	650	0.02552	Inr	563	60	12.04	Inr	563	229.5	11.6574	TATA-box					563	650	1.221	Inr	563	60	12.7	Inr
564	230.5	15.3846	TATA-box					564	660	0.02482	Inr	564	61	11.96	Inr	564	230.5	11.7551	TATA-box					564	660	1.203	Inr	564	61	13.44	Inr
565	231.5	14.9008	TATA-box					565	670	0.02526	Inr	565	62	11.67	Inr	565	231.5	12.5366	TATA-box					565	670	1.116	Inr	565	62	12.75	Inr
566	232.5	14.8524	TATA-box					566	680	0.02472	Inr	566	63	11.12	Inr	566	232.5	12.5366	TATA-box					566	680	1.086	Inr	566	63	12.4	Inr
567	233.5	15.2395	TATA-box					567	690	0.02428	Inr	567	64	10.81	Inr	567	233.5	12.6018	TATA-box					567	690	1.045	Inr	567	64	12.7	Inr
568	234.5	14.6105	TATA-box					568	700	0.02422	Inr	568	65	9.908	Inr	568	234.5	12.0808	TATA-box					568	700	0.985	Inr	568	65	11.23	Inr
569	235.5	14.9976	TATA-box					569	710	0.02407	Inr	569	66	9.746	Inr	569	235.5	11.9179	TATA-box					569	710	0.9495	Inr	569	66	11.41	Inr
570	236.5	15.3362	TATA-box					570	720	0.02415	Inr	570	67	9.51	Inr	570	236.5	11.8203	TATA-box					570	720	0.942	Inr	570	67	10.5	Inr
571	237.5	14.9492	TATA-box					571	730	0.02378	Inr	571	68	8.869	Inr	571	237.5	11.6574	TATA-box					571	730	0.9424	Inr	571	68	11.49	Inr
572	238.5	14.6105	TATA-box					572	740	0.02333	Inr	572	69	8.718	Inr	572	238.5	11.7226	TATA-box					572	740	0.9644	Inr	572	69	11.1	Inr
573	239.5	14.7557	TATA-box					573	750	0.02342	Inr	573	70	8.665	Inr	573	239.5	11.5272	TATA-box					573	750	0.9867	Inr	573	70	10.46	Inr
574	240.5	14.2719	TATA-box					574	760	0.02404	Inr	574	71	8.467	Inr	574	240.5	12.7646	TATA-box					574	760	1.018	Inr	574	71	10.63	Inr
575	241.5	14.9008	TATA-box					575	770	0.0245	Inr	575	72	8.522	Inr	575	241.5	13.1553	TATA-box					575	770	1.076	Inr	575	72	10.5	Inr
576	242.5	15.046	TATA-box					576	780	0.02495	Inr	576	73	8.052	Inr	576	242.5	13.6438	TATA-box					576	780	1.108	Inr	576	73	9.85	Inr
577	243.5	15.433	TATA-box					577	790	0.02469	Inr	577	74	7.928	Inr	577	243.5	12.732	TATA-box					577	790	1.127	Inr	577	74	9.85	Inr
578	244.5	14.2235	TATA-box					578	800	0.02533	Inr	578	75	7.785	Inr	578	244.5	11.7226	TATA-box					578	800	1.155	Inr	578	75	9.462	Inr
579	-43.5	18.2595	Inr					579	810	0.02612	Inr	579	76	7.576	Inr	579	-43.5	11.5094	Inr					579	810	1.17	Inr	579	76	9.548	Inr
580	-42.5	18.7726	Inr					580	820	0.02586	Inr	580	77	7.235	Inr	580	-42.5	11.0365	Inr					580	820	1.189	Inr	580	77	8.382	Inr
581	-41.5	19.0367	Inr					581	830	0.02598	Inr	581	78	7.295	Inr	581	-41.5	11.4432	Inr					581	830	1.161	Inr	581	78	6.869	Inr
582	-40.5	19.0923	Inr					582	840	0.02623	Inr	582	79	7.147	Inr	582	-40.5	11.8309	Inr					582	840	1.138	Inr	582	79	7.777	Inr
583	-39.5	18.9741	Inr					583	850	0.02563	Inr	583	80	6.916	Inr	583	-39.5	11.4621	Inr					583	850	1.097	Inr	583	80	7.431	Inr
584	-38.5	18.717	Inr					584	860	0.0257	Inr	584	81	7.412	Inr	584	-38.5	11.7836	Inr					584	860	1.074	Inr	584	81	7.993	Inr
585	-37.5	19.273	Inr					585	870	0.02505	Inr	585	82	7.204	Inr	585	-37.5	12.3794	Inr					585	870	1.047	Inr	585	82	9.116	Inr
586	-36.5	19.5441	Inr					586	880	0.02526	Inr	586	83	7.076	Inr	586	-36.5	12.7955	Inr					586	880	1.017	Inr	586	83	7.733	Inr
587	-35.5	19.8151	Inr					587	890	0.02592	Inr	587	84	7.065	Inr	587	-35.5	11.689	Inr					587	890	1.006	Inr	587	84	8.122	Inr
588	-34.5	19.2035	Inr					588	900	0.02531	Inr	588	85	7.095	Inr	588	-34.5	10.5164	Inr					588	900	0.9843	Inr	588	85	7.561	Inr
589	-33.5	18.0289	Inr					589	910	0.02514	Inr	589	86	7.033	Inr	589	-33.5	9.61793	Inr					589	910	0.9777	Inr	589	86	6.826	Inr
590	-32.5	16.2983	Inr					590	920	0.02484	Inr	590	87	6.919	Inr	590	-32.5	8.82353	Inr					590	920	0.9993	Inr	590	87	7.129	Inr
591	-31.5	14.7901	Inr					591	930	0.02527	Inr	591	88	6.752	Inr	591	-31.5	9.00321	Inr					591	930	1.018	Inr	591	88	7.085	Inr
592	-30.5	14.7623	Inr					592	940	0.02518	Inr	592	89	6.52	Inr	592	-30.5	10.0057	Inr					592	940	1.047	Inr	592	89	6.308	Inr
593	-29.5	18.2166	Inr					593	950	0.02589	Inr	593	90	6.891	Inr	593	-29.5	11.9633	Inr					593	950	1.07	Inr	593	90	6.913	Inr
594	-28.5	22.7829	Inr					594	960	0.02605	Inr	594	91	6.629	Inr	594	-28.5	13.6089	Inr					594	960	1.089	Inr	594	91	6.265	Inr
595	-27.5	26.7723	Inr					595	970	0.02591	Inr	595	92	6.878	Inr	595	-27.5	13.902	Inr					595	970	1.132	Inr	595	92	5.617	Inr
596	-26.5	28.2597	Inr					596	980	0.02628	Inr	596	93	6.787	Inr	596	-26.5	12.8712	Inr					596	980	1.122	Inr	596	93	6.092	Inr
597	-25.5	25.5769	Inr					597	990	0.02628	Inr	597	94	6.513	Inr	597	-25.5	11.1878	Inr					597	990	1.146	Inr	597	94	5.617	Inr
598	-24.5	20.4893	Inr									598	95	6.402	Inr	598	-24.5	10.3556	Inr									598	95	5.919	Inr
599	-23.5	15.5129	Inr									599	96	6.252	Inr	599	-23.5	9.85436	Inr									599	96	6.481	Inr
600	-22.5	13.0942	Inr									600	97	6.03	Inr	600	-22.5	9.47607	Inr									600	97	6.653	Inr
601	-21.5	13.8032	Inr									601	98	6.18	Inr	601	-21.5	9.61793	Inr									601	98	6.005	Inr
602	-20.5	16.3053	Inr									602	99	6.147	Inr	602	-20.5	9.83545	Inr									602	99	5.617	Inr
603	-19.5	18.0706	Inr									603	100	6.567	Inr	603	-19.5	10.9419	Inr									603	100	4.925	Inr
604	-18.5	19.3842	Inr													604	-18.5	11.8876	Inr
605	-17.5	20.246	Inr													605	-17.5	12.7766	Inr
606	-16.5	21.0384	Inr													606	-16.5	13.7318	Inr
607	-15.5	20.4893	Inr													607	-15.5	13.8831	Inr
608	-14.5	20.0445	Inr													608	-14.5	12.6159	Inr
609	-13.5	18.8004	Inr													609	-13.5	11.2635	Inr
610	-12.5	17.7718	Inr													610	-12.5	10.4218	Inr
611	-11.5	17.5215	Inr													611	-11.5	9.7125	Inr
612	-10.5	17.9455	Inr													612	-10.5	10.1286	Inr
613	-9.5	18.9116	Inr													613	-9.5	11.5756	Inr
614	-8.5	19.8151	Inr													614	-8.5	14.3371	Inr
615	-7.5	20.1209	Inr													615	-7.5	16.0961	Inr
616	-6.5	20.385	Inr													616	-6.5	16.0204	Inr
617	-5.5	18.5432	Inr													617	-5.5	13.1076	Inr
618	-4.5	14.0117	Inr													618	-4.5	8.37904	Inr
619	-3.5	12.0795	Inr													619	-3.5	6.59164	Inr
620	-2.5	10.613	Inr													620	-2.5	4.97447	Inr
621	-1.5	13.3584	Inr													621	-1.5	5.82561	Inr
622	-0.5	19.0297	Inr													622	-0.5	7.35767	Inr
623	0.5	27.4812	Inr													623	0.5	10.5353	Inr
624	1.5	29.9347	Inr													624	1.5	11.4715	Inr
625	2.5	25.5699	Inr													625	2.5	10.157	Inr
626	3.5	19.7039	Inr													626	3.5	9.25856	Inr
627	4.5	13.9769	Inr													627	4.5	7.55627	Inr
628	5.5	11.0231	Inr													628	5.5	6.95101	Inr
629	6.5	11.1482	Inr													629	6.5	7.84944	Inr
630	7.5	13.8379	Inr													630	7.5	8.56819	Inr
631	8.5	16.6945	Inr													631	8.5	8.99376	Inr
632	9.5	18.2652	Inr													632	9.5	9.4477	Inr
633	10.5	18.9324	Inr													633	10.5	9.6463	Inr
634	11.5	18.988	Inr													634	11.5	9.75979	Inr
635	12.5	18.9255	Inr													635	12.5	9.88273	Inr
636	13.5	17.9733	Inr													636	13.5	9.29639	Inr
637	14.5	17.4659	Inr													637	14.5	8.90864	Inr
638	15.5	17.32	Inr													638	15.5	8.53981	Inr
639	16.5	17.3269	Inr													639	16.5	9.13562	Inr
640	17.5	17.6119	Inr													640	17.5	9.41933	Inr
641	18.5	17.7648	Inr													641	18.5	10.3272	Inr
642	19.5	18.0289	Inr													642	19.5	10.8379	Inr
643	20.5	18.0637	Inr													643	20.5	10.4596	Inr
644	21.5	17.8065	Inr													644	21.5	10.2988	Inr
645	22.5	18.2374	Inr													645	22.5	10.3461	Inr
646	23.5	18.4251	Inr													646	23.5	10.8095	Inr
647	24.5	18.3695	Inr													647	24.5	10.2326	Inr
648	25.5	17.6953	Inr													648	25.5	9.59902	Inr
649	26.5	16.6667	Inr													649	26.5	8.70059	Inr
650	27.5	16.5763	Inr													650	27.5	8.17099	Inr
651	28.5	16.8196	Inr													651	28.5	8.06696	Inr
652	29.5	16.8335	Inr													652	29.5	7.93456	Inr
653	30.5	16.6945	Inr													653	30.5	7.9913	Inr
654	31.5	16.6597	Inr													654	31.5	7.73596	Inr
655	32.5	16.757	Inr													655	32.5	8.56819	Inr
656	33.5	17.3825	Inr													656	33.5	9.94893	Inr
657	34.5	18.0011	Inr													657	34.5	10.5353	Inr
658	35.5	19.1271	Inr													658	35.5	11.1973	Inr
659	36.5	19.4329	Inr													659	36.5	10.6771	Inr
660	37.5	18.8977	Inr													660	37.5	9.88273	Inr
661	38.5	18.5293	Inr													661	38.5	8.41687	Inr
662	39.5	18.2583	Inr													662	39.5	8.3885	Inr
663	40.5	18.0428	Inr													663	40.5	8.95593	Inr
664	41.5	18.2861	Inr													664	41.5	9.20182	Inr
665	42.5	17.7509	Inr													665	42.5	9.35313	Inr
666	43.5	17.3964	Inr													666	43.5	9.40042	Inr
667	44.5	16.8613	Inr													667	44.5	10.0908	Inr
668	45.5	16.6041	Inr													668	45.5	10.1854	Inr
669	46.5	16.4234	Inr													669	46.5	9.56119	Inr
670	47.5	16.3678	Inr													670	47.5	9.10724	Inr
671	48.5	16.7223	Inr													671	48.5	8.84244	Inr
672	49.5	17.4381	Inr													672	49.5	8.60601	Inr
673	50.5	17.9038	Inr													673	50.5	8.88027	Inr
674	51.5	18.3	Inr													674	51.5	9.68413	Inr
675	52.5	18.8351	Inr													675	52.5	10.592	Inr
676	53.5	18.9046	Inr													676	53.5	11.1216	Inr
677	54.5	18.4876	Inr													677	54.5	11.6985	Inr
678	55.5	18.5988	Inr													678	55.5	11.5283	Inr
679	56.5	18.3973	Inr													679	56.5	10.4029	Inr
680	57.5	17.9803	Inr													680	57.5	9.41933	Inr
681	58.5	17.6258	Inr													681	58.5	8.3885	Inr
682	59.5	17.0698	Inr													682	59.5	8.1237	Inr
683	60.5	16.8613	Inr													683	60.5	8.4547	Inr
684	61.5	17.0628	Inr													684	61.5	9.27747	Inr
685	62.5	18.0428	Inr													685	62.5	10.3934	Inr
686	63.5	18.8838	Inr													686	63.5	11.3391	Inr
687	64.5	19.5997	Inr													687	64.5	12.143	Inr
688	65.5	19.5788	Inr													688	65.5	11.7552	Inr
689	66.5	19.0714	Inr													689	66.5	11.1311	Inr
690	67.5	18.3347	Inr													690	67.5	9.85436	Inr
691	68.5	17.2991	Inr													691	68.5	8.83299	Inr
692	69.5	16.764	Inr													692	69.5	8.7195	Inr
693	70.5	16.6458	Inr													693	70.5	9.0505	Inr
694	71.5	17.6397	Inr													694	71.5	9.33422	Inr
695	72.5	18.2305	Inr													695	72.5	10.6109	Inr
696	73.5	19.0645	Inr													696	73.5	11.6323	Inr
697	74.5	19.5719	Inr													697	74.5	12.37	Inr
698	75.5	19.5788	Inr													698	75.5	12.1241	Inr
699	76.5	19.28	Inr													699	76.5	11.9917	Inr
700	77.5	18.3556	Inr													700	77.5	11.7363	Inr
701	78.5	17.6744	Inr													701	78.5	10.5636	Inr
702	79.5	16.8057	Inr													702	79.5	10.034	Inr
703	80.5	16.7709	Inr													703	80.5	9.72196	Inr
704	81.5	17.1671	Inr													704	81.5	9.8449	Inr
705	82.5	17.8413	Inr													705	82.5	10.1948	Inr
706	83.5	18.293	Inr													706	83.5	10.9987	Inr
707	84.5	18.7587	Inr													707	84.5	12.3132	Inr
708	85.5	18.8073	Inr													708	85.5	13.0982	Inr
709	86.5	18.2513	Inr													709	86.5	13.3535	Inr
710	87.5	17.9803	Inr													710	87.5	12.5875	Inr
711	88.5	17.8204	Inr													711	88.5	11.3864	Inr
712	89.5	17.6327	Inr													712	89.5	11.2067	Inr
713	90.5	16.9308	Inr													713	90.5	10.2232	Inr
714	91.5	16.618	Inr													714	91.5	10.2326	Inr
715	92.5	16.9308	Inr													715	92.5	11.027	Inr
716	93.5	17.6327	Inr													716	93.5	12.0862	Inr
717	94.5	18.432	Inr													717	94.5	12.5497	Inr
718	95.5	18.9533	Inr													718	95.5	12.1524	Inr
719	96.5	18.8282	Inr													719	96.5	12.5024	Inr
720	97.5	18.717	Inr													720	97.5	12.5024	Inr
721	98.5	18.6336	Inr													721	98.5	12.4456	Inr
722	99.5	17.6953	Inr													722	99.5	12.1241	Inr
723	100.5	17.5285	Inr													723	100.5	11.8593	Inr
724	101.5	17.5632	Inr													724	101.5	11.3675	Inr
725	102.5	17.4381	Inr													725	102.5	11.4148	Inr
726	103.5	17.4659	Inr													726	103.5	11.5377	Inr
727	104.5	18.0776	Inr													727	104.5	11.1689	Inr
728	105.5	18.0428	Inr													728	105.5	11.4432	Inr
729	106.5	17.9872	Inr													729	106.5	12.3132	Inr
730	107.5	17.7718	Inr													730	107.5	12.8617	Inr
731	108.5	17.9386	Inr													731	108.5	13.4575	Inr
732	109.5	17.8135	Inr													732	109.5	12.9185	Inr
733	110.5	18.1193	Inr													733	110.5	12.4078	Inr
734	111.5	17.7231	Inr													734	111.5	11.8782	Inr
735	112.5	17.6327	Inr													735	112.5	11.6512	Inr
736	113.5	18.0706	Inr													736	113.5	12.1619	Inr
737	114.5	17.9525	Inr													737	114.5	12.0579	Inr
738	115.5	17.6397	Inr													738	115.5	11.8687	Inr
739	116.5	16.9308	Inr													739	116.5	12.3227	Inr
740	117.5	17.591	Inr													740	117.5	12.805	Inr
741	118.5	17.8899	Inr													741	118.5	13.0793	Inr
742	119.5	18.3556	Inr													742	119.5	12.6442	Inr
743	120.5	18.2513	Inr													743	120.5	12.805	Inr
744	121.5	17.9316	Inr													744	121.5	12.5875	Inr
745	122.5	18.3278	Inr													745	122.5	12.2943	Inr
746	123.5	17.9038	Inr													746	123.5	12.3132	Inr
747	124.5	17.4381	Inr													747	124.5	12.1903	Inr
748	125.5	17.3895	Inr													748	125.5	12.474	Inr
749	126.5	17.3686	Inr													749	126.5	12.4834	Inr
750	127.5	17.3269	Inr													750	127.5	12.578	Inr
751	128.5	17.7231	Inr													751	128.5	12.2943	Inr
752	129.5	17.8135	Inr													752	129.5	12.2092	Inr
753	130.5	17.7092	Inr													753	130.5	12.4172	Inr
754	131.5	17.9525	Inr													754	131.5	12.3983	Inr
755	132.5	17.9803	Inr													755	132.5	12.6064	Inr
756	133.5	18.4807	Inr													756	133.5	12.6159	Inr
757	134.5	17.7509	Inr													757	134.5	12.6348	Inr
758	135.5	18.1401	Inr													758	135.5	12.6064	Inr
759	136.5	17.5215	Inr													759	136.5	12.5969	Inr
760	137.5	17.1184	Inr													760	137.5	12.9468	Inr
761	138.5	17.2922	Inr													761	138.5	12.9847	Inr
762	139.5	17.32	Inr													762	139.5	13.032	Inr
763	140.5	17.4937	Inr													763	140.5	12.4834	Inr
764	141.5	17.7301	Inr													764	141.5	12.0862	Inr
765	142.5	18.0915	Inr													765	142.5	12.0295	Inr
766	143.5	18.2652	Inr													766	143.5	11.812	Inr
767	144.5	18.439	Inr													767	144.5	12.3416	Inr
768	145.5	18.4807	Inr													768	145.5	12.8807	Inr
769	146.5	18.7865	Inr													769	146.5	13.8264	Inr
770	147.5	18.1818	Inr													770	147.5	14.2047	Inr
771	148.5	17.5285	Inr													771	148.5	13.9209	Inr
772	149.5	17.5354	Inr													772	149.5	13.3062	Inr
773	150.5	17.5632	Inr													773	150.5	12.909	Inr
774	151.5	17.2088	Inr													774	151.5	12.6726	Inr
775	152.5	17.2088	Inr													775	152.5	12.2186	Inr
776	153.5	17.8482	Inr													776	153.5	12.247	Inr
777	154.5	18.3278	Inr													777	154.5	12.4929	Inr
778	155.5	18.1332	Inr													778	155.5	13.0131	Inr
779	156.5	17.9664	Inr													779	156.5	14.025	Inr
780	157.5	17.6188	Inr													780	157.5	14.4505	Inr
781	158.5	17.459	Inr													781	158.5	14.4411	Inr
782	159.5	17.4868	Inr													782	159.5	13.8169	Inr
783	160.5	17.737	Inr													783	160.5	12.8239	Inr
784	161.5	17.7231	Inr													784	161.5	12.4551	Inr
785	162.5	17.6049	Inr													785	162.5	11.6607	Inr
786	163.5	17.5285	Inr													786	163.5	11.8782	Inr
787	164.5	17.8552	Inr													787	164.5	12.5118	Inr
788	165.5	17.9664	Inr													788	165.5	13.2211	Inr
789	166.5	18.3	Inr													789	166.5	13.9588	Inr
790	167.5	18.5502	Inr													790	167.5	14.6302	Inr
791	168.5	18.5154	Inr													791	168.5	14.3654	Inr
792	169.5	18.2791	Inr													792	169.5	13.8737	Inr
793	170.5	18.1471	Inr													793	170.5	13.1644	Inr
794	171.5	17.8899	Inr													794	171.5	12.3132	Inr
795	172.5	17.2296	Inr													795	172.5	11.8404	Inr
796	173.5	16.9794	Inr													796	173.5	11.8971	Inr
797	174.5	17.3964	Inr													797	174.5	12.3227	Inr
798	175.5	17.9108	Inr													798	175.5	12.6348	Inr
799	176.5	18.161	Inr													799	176.5	13.0225	Inr
800	177.5	18.5919	Inr													800	177.5	13.7507	Inr
801	178.5	18.7587	Inr													801	178.5	13.9871	Inr
802	179.5	18.856	Inr													802	179.5	13.3062	Inr
803	180.5	18.0915	Inr													803	180.5	12.7577	Inr
804	181.5	17.6536	Inr													804	181.5	12.5497	Inr
805	182.5	17.0142	Inr													805	182.5	12.2943	Inr
806	183.5	16.5207	Inr													806	183.5	11.8876	Inr
807	184.5	17.2018	Inr													807	184.5	12.3227	Inr
808	185.5	17.9177	Inr													808	185.5	12.9847	Inr
809	186.5	18.3208	Inr													809	186.5	13.2968	Inr
810	187.5	18.7587	Inr													810	187.5	13.1927	Inr
811	188.5	18.717	Inr													811	188.5	13.0414	Inr
812	189.5	18.0359	Inr													812	189.5	12.7861	Inr
813	190.5	17.4729	Inr													813	190.5	12.5213	Inr
814	191.5	17.042	Inr													814	191.5	12.7766	Inr
815	192.5	17.598	Inr													815	192.5	12.7577	Inr
816	193.5	17.8413	Inr													816	193.5	12.805	Inr
817	194.5	17.8413	Inr													817	194.5	12.7293	Inr
818	195.5	17.8135	Inr													818	195.5	12.351	Inr
819	196.5	17.737	Inr													819	196.5	12.7577	Inr
820	197.5	17.9664	Inr													820	197.5	12.7293	Inr
821	198.5	18.2444	Inr													821	198.5	12.3794	Inr
822	199.5	17.9733	Inr													822	199.5	12.2848	Inr
823	200.5	18.0845	Inr													823	200.5	12.1335	Inr
824	201.5	18.3139	Inr													824	201.5	12.5497	Inr
825	202.5	18.1332	Inr													825	202.5	12.5875	Inr
826	203.5	18.1262	Inr													826	203.5	12.5875	Inr
827	204.5	18.0776	Inr													827	204.5	12.6726	Inr
828	205.5	18.2444	Inr													828	205.5	12.8239	Inr
829	206.5	18.2027	Inr													829	206.5	12.5213	Inr
830	207.5	18.3069	Inr													830	207.5	12.6821	Inr
831	208.5	18.1054	Inr													831	208.5	12.6726	Inr
832	209.5	18.4459	Inr													832	209.5	12.7199	Inr
833	210.5	18.3695	Inr													833	210.5	12.5497	Inr
834	211.5	18.2444	Inr													834	211.5	12.3605	Inr
835	212.5	18.5015	Inr													835	212.5	12.0484	Inr
836	213.5	18.022	Inr													836	213.5	12.4078	Inr
837	214.5	18.0845	Inr													837	214.5	12.4645	Inr
838	215.5	18.0776	Inr													838	215.5	12.4078	Inr
839	216.5	18.2513	Inr													839	216.5	12.0106	Inr
840	217.5	18.4112	Inr													840	217.5	12.0862	Inr
841	218.5	18.0359	Inr													841	218.5	12.1146	Inr
842	219.5	17.7996	Inr													842	219.5	12.1997	Inr
843	220.5	18.2791	Inr													843	220.5	11.7363	Inr
844	221.5	18.5988	Inr													844	221.5	11.8876	Inr
845	222.5	17.9872	Inr													845	222.5	11.6796	Inr
846	223.5	18.161	Inr													846	223.5	12.1808	Inr
847	224.5	17.876	Inr													847	224.5	12.3794	Inr
848	225.5	17.9525	Inr													848	225.5	12.1997	Inr
849	226.5	18.0567	Inr													849	226.5	12.37	Inr
850	227.5	18.1957	Inr													850	227.5	12.4456	Inr
851	228.5	18.293	Inr													851	228.5	11.6418	Inr
852	229.5	18.3903	Inr													852	229.5	11.8498	Inr
853	230.5	18.1471	Inr													853	230.5	11.8593	Inr
854	231.5	18.578	Inr													854	231.5	12.3038	Inr
855	232.5	18.2583	Inr													855	232.5	12.5307	Inr
856	233.5	18.3347	Inr													856	233.5	12.5497	Inr
857	234.5	17.9316	Inr													857	234.5	12.2186	Inr
858	235.5	17.5702	Inr													858	235.5	11.9538	Inr
859	236.5	17.4868	Inr													859	236.5	12.3416	Inr
860	237.5	17.7926	Inr													860	237.5	12.37	Inr
861	238.5	17.7231	Inr													861	238.5	12.5307	Inr
862	239.5	18.022	Inr													862	239.5	12.4172	Inr
863	240.5	18.1471	Inr													863	240.5	12.8239	Inr
864	241.5	18.0498	Inr													864	241.5	12.6253	Inr
865	242.5	17.8204	Inr													865	242.5	12.6915	Inr
866	243.5	17.6397	Inr													866	243.5	12.4078	Inr
867	244.5	17.7787	Inr													867	244.5	12.1241	Inr

## Sheet: Fig7
Fig 7. The preferred downstream core promoter positions (PDP) are functional in HEK293 cells.
mPDP levels are relative to WT reporters, defined as 1
	LRCH4	ANP32E	CKS2	CELF1	CTSA
exp1	0.590341	0.706754	0.625724	0.788999	1.05949
exp2	0.582695	0.759126	0.625724	0.714657	0.819742
exp3	0.620962	0.797991	0.625724	0.78722	0.983919
exp4	0.507453	0.889654	0.436674	0.775163	0.613366
exp5		0.60807	0.467284	0.770946	0.632489
exp6				0.839586
mPDP average	0.575363	0.752319	0.556226	0.779428	0.821801
SEM	0.0208702	0.0418937	0.038311	0.018322	0.0805149
pval (t.test)	0.000398469	0.00613694	0.000489909	4.05322e-05	0.118859
	***	**	***	***	ns
experiments's dates	Feb 2019	Feb 2019	Sep 2019	Sep-Nov 2019	Sep 2019

## Sheet: Fig8
Fig 8. The activities of the LRCH4, ANP32E, CKS2 and CELF1 promoters in HEK293 cells are dependent on the spacing between the Inr and the PDP.
LRCH4										June 2020
	exp1	exp2	exp3				average	SEM	pval (t.test)
wt	1	1	1				1	0
mD	0.485382	0.487555	0.458308				0.477082	0.00768143	0.000323516	***
pos10 m2	0.461975	0.477248	0.396171				0.445131	0.0203095	0.00200355	**
pos10 p2	0.475888	0.502015	0.464102				0.480668	0.00914691	0.000464994	***
pos18 m2	0.52246	0.482158	0.48892				0.497846	0.0101743	0.000615213	***
pos18 p2	0.679144	0.546357	0.608579				0.61136	0.0313188	0.00960098	**
mGG	0.750808	0.635233	0.668745				0.684929	0.028031	0.0116654	*
ANP32E										Apr 2021
	exp1	exp2	exp3	exp4			average	SEM	pval (t.test)
wt	1	1	1	1			1	0
mD	0.362085	0.488628	0.559186	0.487126			0.474256	0.0355031	0.00102313	**
pos10 m2	0.595763	0.633627	1.04846	0.953626			0.80787	0.0982597	0.18896	ns
pos10 p2	0.678696	0.616075	0.700665	0.842173			0.709402	0.04135	0.00890741	**
pos18 m2	0.425751	0.415717	0.377907	0.445072			0.416112	0.0122253	3.10997e-05	***
pos18 p2	0.549799	0.684701	0.555641	0.758129			0.637068	0.0441382	0.00569955	**
mGG	0.534785	0.741029	0.730776	0.865117			0.717927	0.0591105	0.0257074	*
CKS2										June 2020
	exp1	exp2	exp3	exp4	exp5		average	SEM	pval (t.test)
wt	1	1	1	1	1		1	0
mD	0.532545	0.617336	0.398745	0.595379	0.765896		0.58198	0.0533943	0.00218931	**
pos10 m2	0.741987	1.19796	0.534498	0.961543	0.917451		0.870688	0.0994257	0.309379	ns
pos10 p2	0.641292	0.814443	0.509978	0.628178	0.692959		0.65737	0.0441695	0.00226614	**
pos18 m2	0.665929	0.797289	0.438044	0.623208	0.731944		0.651283	0.0545152	0.00461846	**
pos18 p2	0.532521	0.667129	0.382099	0.347287	0.408714		0.46755	0.0526421	0.000827209	***
mGG	1.04358	1.18409	0.857396	0.95158	0.659471		0.939223	0.0789831	0.529129	ns
CELF1										Apr 2021
exp	exp1	exp2	exp3				average	SEM	pval (t.test)
wt	1	1	1				1	0
mD	0.491805	0.523156	0.52453				0.513164	0.0075567	0.00048152	***
pos10 m2	1.04222	0.420048	0.856443				0.772905	0.13039	0.343278	ns
pos10 p2	0.686301	0.412449	0.640519				0.579756	0.0598855	0.0382958	*
pos18 m2	0.622241	0.754584	0.647674				0.674833	0.0286702	0.0151947	*
pos18 p2	0.568341	0.519451	0.624124				0.570639	0.0213817	0.00492327	**
mGG	0.61901	0.541342	0.432932				0.531094	0.0381554	0.0129852	*

## Sheet: S1 Fig
DPE_Distribution	Position	Frequency	Type	Organism
1	-84.5	10.5702	DPE	H. sapiens
2	-83.5	10.5149	DPE	H. sapiens
3	-82.5	10.5591	DPE	H. sapiens
4	-81.5	10.585	DPE	H. sapiens
5	-80.5	10.7178	DPE	H. sapiens
6	-79.5	10.8101	DPE	H. sapiens
7	-78.5	10.8581	DPE	H. sapiens
8	-77.5	10.7474	DPE	H. sapiens
9	-76.5	10.8286	DPE	H. sapiens
10	-75.5	10.8692	DPE	H. sapiens
11	-74.5	10.9688	DPE	H. sapiens
12	-73.5	10.9208	DPE	H. sapiens
13	-72.5	11.0168	DPE	H. sapiens
14	-71.5	10.8876	DPE	H. sapiens
15	-70.5	10.7548	DPE	H. sapiens
16	-69.5	10.6662	DPE	H. sapiens
17	-68.5	10.7954	DPE	H. sapiens
18	-67.5	10.8101	DPE	H. sapiens
19	-66.5	10.8765	DPE	H. sapiens
20	-65.5	10.9319	DPE	H. sapiens
21	-64.5	11.0316	DPE	H. sapiens
22	-63.5	10.8843	DPE	H. sapiens
23	-62.5	11.0209	DPE	H. sapiens
24	-61.5	10.8917	DPE	H. sapiens
25	-60.5	10.9323	DPE	H. sapiens
26	-59.5	10.8733	DPE	H. sapiens
27	-58.5	10.8769	DPE	H. sapiens
28	-57.5	10.9139	DPE	H. sapiens
29	-56.5	10.7404	DPE	H. sapiens
30	-55.5	10.6297	DPE	H. sapiens
31	-54.5	10.7847	DPE	H. sapiens
32	-53.5	10.7293	DPE	H. sapiens
33	-52.5	10.8105	DPE	H. sapiens
34	-51.5	10.8031	DPE	H. sapiens
35	-50.5	10.8696	DPE	H. sapiens
36	-49.5	10.9175	DPE	H. sapiens
37	-48.5	10.8511	DPE	H. sapiens
38	-47.5	10.9803	DPE	H. sapiens
39	-46.5	11.0799	DPE	H. sapiens
40	-45.5	11.1796	DPE	H. sapiens
41	-44.5	11.2054	DPE	H. sapiens
42	-43.5	11.3863	DPE	H. sapiens
43	-42.5	11.5228	DPE	H. sapiens
44	-41.5	11.8144	DPE	H. sapiens
45	-40.5	11.8366	DPE	H. sapiens
46	-39.5	11.8846	DPE	H. sapiens
47	-38.5	11.9694	DPE	H. sapiens
48	-37.5	11.9436	DPE	H. sapiens
49	-36.5	11.7738	DPE	H. sapiens
50	-35.5	11.5302	DPE	H. sapiens
51	-34.5	11.3125	DPE	H. sapiens
52	-33.5	11.0352	DPE	H. sapiens
53	-32.5	10.644	DPE	H. sapiens
54	-31.5	10.6034	DPE	H. sapiens
55	-30.5	10.4115	DPE	H. sapiens
56	-29.5	10.2823	DPE	H. sapiens
57	-28.5	10.1642	DPE	H. sapiens
58	-27.5	10.1163	DPE	H. sapiens
59	-26.5	10.1458	DPE	H. sapiens
60	-25.5	10.0572	DPE	H. sapiens
61	-24.5	10.2381	DPE	H. sapiens
62	-23.5	10.4779	DPE	H. sapiens
63	-22.5	10.6625	DPE	H. sapiens
64	-21.5	10.9061	DPE	H. sapiens
65	-20.5	11.2235	DPE	H. sapiens
66	-19.5	11.6147	DPE	H. sapiens
67	-18.5	11.8251	DPE	H. sapiens
68	-17.5	11.9985	DPE	H. sapiens
69	-16.5	12.1609	DPE	H. sapiens
70	-15.5	12.1056	DPE	H. sapiens
71	-14.5	11.9284	DPE	H. sapiens
72	-13.5	11.5741	DPE	H. sapiens
73	-12.5	13.6999	DPE	H. sapiens
74	-11.5	13.2202	DPE	H. sapiens
75	-10.5	12.5964	DPE	H. sapiens
76	-9.5	12.4008	DPE	H. sapiens
77	-8.5	12.7145	DPE	H. sapiens
78	-7.5	12.5005	DPE	H. sapiens
79	-6.5	12.6407	DPE	H. sapiens
80	-5.5	12.7994	DPE	H. sapiens
81	-4.5	12.5078	DPE	H. sapiens
82	-3.5	10.585	DPE	H. sapiens
83	-2.5	10.5813	DPE	H. sapiens
84	-1.5	10.4853	DPE	H. sapiens
85	-0.5	10.692	DPE	H. sapiens
86	0.5	10.2823	DPE	H. sapiens
87	1.5	10.2159	DPE	H. sapiens
88	2.5	9.55527	DPE	H. sapiens
89	3.5	10.5518	DPE	H. sapiens
90	4.5	11.2087	DPE	H. sapiens
91	5.5	10.8581	DPE	H. sapiens
92	6.5	11.0057	DPE	H. sapiens
93	7.5	11.7992	DPE	H. sapiens
94	8.5	12.5337	DPE	H. sapiens
95	9.5	13.1722	DPE	H. sapiens
96	10.5	14.0063	DPE	H. sapiens
97	11.5	14.7703	DPE	H. sapiens
98	12.5	14.0026	DPE	H. sapiens
99	13.5	14.427	DPE	H. sapiens
100	14.5	15.7815	DPE	H. sapiens
101	15.5	16.6378	DPE	H. sapiens
102	16.5	16.7559	DPE	H. sapiens
103	17.5	16.3499	DPE	H. sapiens
104	18.5	15.8701	DPE	H. sapiens
105	19.5	15.6597	DPE	H. sapiens
106	20.5	15.5379	DPE	H. sapiens
107	21.5	15.2058	DPE	H. sapiens
108	22.5	14.5377	DPE	H. sapiens
109	23.5	13.1094	DPE	H. sapiens
110	24.5	12.1868	DPE	H. sapiens
111	25.5	11.659	DPE	H. sapiens
112	26.5	11.2456	DPE	H. sapiens
113	27.5	11.0168	DPE	H. sapiens
114	28.5	10.6293	DPE	H. sapiens
115	29.5	10.3562	DPE	H. sapiens
116	30.5	10.1938	DPE	H. sapiens
117	31.5	10.1089	DPE	H. sapiens
118	32.5	10.1679	DPE	H. sapiens
119	33.5	10.0572	DPE	H. sapiens
120	34.5	9.89481	DPE	H. sapiens
121	35.5	10.0351	DPE	H. sapiens
122	36.5	10.1901	DPE	H. sapiens
123	37.5	10.3082	DPE	H. sapiens
124	38.5	10.5149	DPE	H. sapiens
125	39.5	10.6625	DPE	H. sapiens
126	40.5	10.7954	DPE	H. sapiens
127	41.5	10.9098	DPE	H. sapiens
128	42.5	11.253	DPE	H. sapiens
129	43.5	11.5113	DPE	H. sapiens
130	44.5	11.5778	DPE	H. sapiens
131	45.5	11.5556	DPE	H. sapiens
132	46.5	11.5372	DPE	H. sapiens
133	47.5	11.5003	DPE	H. sapiens
134	48.5	11.4006	DPE	H. sapiens
135	49.5	11.4597	DPE	H. sapiens
136	50.5	11.504	DPE	H. sapiens
137	51.5	11.515	DPE	H. sapiens
138	52.5	11.7106	DPE	H. sapiens
139	53.5	11.659	DPE	H. sapiens
140	54.5	11.5704	DPE	H. sapiens
141	55.5	11.6848	DPE	H. sapiens
142	56.5	11.6996	DPE	H. sapiens
143	57.5	11.6996	DPE	H. sapiens
144	58.5	11.6774	DPE	H. sapiens
145	59.5	11.6774	DPE	H. sapiens
146	60.5	11.515	DPE	H. sapiens
147	61.5	11.2862	DPE	H. sapiens
148	62.5	11.3896	DPE	H. sapiens
149	63.5	11.4191	DPE	H. sapiens
150	64.5	11.3822	DPE	H. sapiens
151	65.5	11.3342	DPE	H. sapiens
152	66.5	11.2604	DPE	H. sapiens
153	67.5	11.2899	DPE	H. sapiens
154	68.5	11.1939	DPE	H. sapiens
155	69.5	11.205	DPE	H. sapiens
156	70.5	11.0722	DPE	H. sapiens
157	71.5	11.0426	DPE	H. sapiens
158	72.5	11.0389	DPE	H. sapiens
159	73.5	11.2825	DPE	H. sapiens
160	74.5	11.3194	DPE	H. sapiens
161	75.5	11.2161	DPE	H. sapiens
162	76.5	11.1533	DPE	H. sapiens
163	77.5	11.0057	DPE	H. sapiens
164	78.5	11.1238	DPE	H. sapiens
165	79.5	11.1386	DPE	H. sapiens
166	80.5	11.05	DPE	H. sapiens
167	81.5	11.1238	DPE	H. sapiens
168	82.5	10.9946	DPE	H. sapiens
169	83.5	10.9983	DPE	H. sapiens
170	84.5	11.098	DPE	H. sapiens
171	85.5	11.3084	DPE	H. sapiens
172	-84.5	10.6407	Shuffle	H. sapiens
173	-83.5	10.5743	Shuffle	H. sapiens
174	-82.5	10.6038	Shuffle	H. sapiens
175	-81.5	10.7367	Shuffle	H. sapiens
176	-80.5	10.7551	Shuffle	H. sapiens
177	-79.5	10.7773	Shuffle	H. sapiens
178	-78.5	10.7256	Shuffle	H. sapiens
179	-77.5	10.7957	Shuffle	H. sapiens
180	-76.5	10.8991	Shuffle	H. sapiens
181	-75.5	10.9655	Shuffle	H. sapiens
182	-74.5	11.0209	Shuffle	H. sapiens
183	-73.5	10.9434	Shuffle	H. sapiens
184	-72.5	10.8437	Shuffle	H. sapiens
185	-71.5	10.7478	Shuffle	H. sapiens
186	-70.5	10.6334	Shuffle	H. sapiens
187	-69.5	10.7921	Shuffle	H. sapiens
188	-68.5	10.8696	Shuffle	H. sapiens
189	-67.5	10.8769	Shuffle	H. sapiens
190	-66.5	10.781	Shuffle	H. sapiens
191	-65.5	10.7884	Shuffle	H. sapiens
192	-64.5	10.8142	Shuffle	H. sapiens
193	-63.5	10.7884	Shuffle	H. sapiens
194	-62.5	10.8954	Shuffle	H. sapiens
195	-61.5	10.9914	Shuffle	H. sapiens
196	-60.5	10.8917	Shuffle	H. sapiens
197	-59.5	10.8659	Shuffle	H. sapiens
198	-58.5	10.7957	Shuffle	H. sapiens
199	-57.5	10.7256	Shuffle	H. sapiens
200	-56.5	10.733	Shuffle	H. sapiens
201	-55.5	10.7002	Shuffle	H. sapiens
202	-54.5	10.7223	Shuffle	H. sapiens
203	-53.5	10.6042	Shuffle	H. sapiens
204	-52.5	10.5636	Shuffle	H. sapiens
205	-51.5	10.6116	Shuffle	H. sapiens
206	-50.5	10.5821	Shuffle	H. sapiens
207	-49.5	10.7223	Shuffle	H. sapiens
208	-48.5	10.8847	Shuffle	H. sapiens
209	-47.5	11.0065	Shuffle	H. sapiens
210	-46.5	11.1763	Shuffle	H. sapiens
211	-45.5	11.1394	Shuffle	H. sapiens
212	-44.5	11.0619	Shuffle	H. sapiens
213	-43.5	11.0951	Shuffle	H. sapiens
214	-42.5	11.2132	Shuffle	H. sapiens
215	-41.5	11.2501	Shuffle	H. sapiens
216	-40.5	11.2095	Shuffle	H. sapiens
217	-39.5	11.1726	Shuffle	H. sapiens
218	-38.5	11.0287	Shuffle	H. sapiens
219	-37.5	11.084	Shuffle	H. sapiens
220	-36.5	11.2132	Shuffle	H. sapiens
221	-35.5	11.2464	Shuffle	H. sapiens
222	-34.5	11.2944	Shuffle	H. sapiens
223	-33.5	11.2058	Shuffle	H. sapiens
224	-32.5	11.2834	Shuffle	H. sapiens
225	-31.5	11.4125	Shuffle	H. sapiens
226	-30.5	11.4052	Shuffle	H. sapiens
227	-29.5	11.4495	Shuffle	H. sapiens
228	-28.5	11.276	Shuffle	H. sapiens
229	-27.5	11.1542	Shuffle	H. sapiens
230	-26.5	11.3203	Shuffle	H. sapiens
231	-25.5	11.3235	Shuffle	H. sapiens
232	-24.5	11.1981	Shuffle	H. sapiens
233	-23.5	11.1833	Shuffle	H. sapiens
234	-22.5	11.1058	Shuffle	H. sapiens
235	-21.5	11.2276	Shuffle	H. sapiens
236	-20.5	11.3272	Shuffle	H. sapiens
237	-19.5	11.3568	Shuffle	H. sapiens
238	-18.5	11.3383	Shuffle	H. sapiens
239	-17.5	11.2903	Shuffle	H. sapiens
240	-16.5	11.2756	Shuffle	H. sapiens
241	-15.5	11.3051	Shuffle	H. sapiens
242	-14.5	11.2829	Shuffle	H. sapiens
243	-13.5	11.2829	Shuffle	H. sapiens
244	-12.5	11.2128	Shuffle	H. sapiens
245	-11.5	11.1575	Shuffle	H. sapiens
246	-10.5	11.1058	Shuffle	H. sapiens
247	-9.5	11.0283	Shuffle	H. sapiens
248	-8.5	10.9581	Shuffle	H. sapiens
249	-7.5	10.9397	Shuffle	H. sapiens
250	-6.5	10.9766	Shuffle	H. sapiens
251	-5.5	10.9877	Shuffle	H. sapiens
252	-4.5	11.1685	Shuffle	H. sapiens
253	-3.5	11.2793	Shuffle	H. sapiens
254	-2.5	11.3088	Shuffle	H. sapiens
255	-1.5	11.4121	Shuffle	H. sapiens
256	-0.5	11.5302	Shuffle	H. sapiens
257	0.5	11.6004	Shuffle	H. sapiens
258	1.5	11.6557	Shuffle	H. sapiens
259	2.5	11.5634	Shuffle	H. sapiens
260	3.5	11.5671	Shuffle	H. sapiens
261	4.5	11.4712	Shuffle	H. sapiens
262	5.5	11.4822	Shuffle	H. sapiens
263	6.5	11.4195	Shuffle	H. sapiens
264	7.5	11.2756	Shuffle	H. sapiens
265	8.5	11.2313	Shuffle	H. sapiens
266	9.5	11.294	Shuffle	H. sapiens
267	10.5	11.1501	Shuffle	H. sapiens
268	11.5	11.2608	Shuffle	H. sapiens
269	12.5	11.2534	Shuffle	H. sapiens
270	13.5	11.1833	Shuffle	H. sapiens
271	14.5	11.1279	Shuffle	H. sapiens
272	15.5	11.1021	Shuffle	H. sapiens
273	16.5	11.0984	Shuffle	H. sapiens
274	17.5	11.1095	Shuffle	H. sapiens
275	18.5	11.1833	Shuffle	H. sapiens
276	19.5	11.2645	Shuffle	H. sapiens
277	20.5	11.2793	Shuffle	H. sapiens
278	21.5	11.3641	Shuffle	H. sapiens
279	22.5	11.5487	Shuffle	H. sapiens
280	23.5	11.497	Shuffle	H. sapiens
281	24.5	11.5155	Shuffle	H. sapiens
282	25.5	11.5081	Shuffle	H. sapiens
283	26.5	11.6114	Shuffle	H. sapiens
284	27.5	11.6557	Shuffle	H. sapiens
285	28.5	11.6705	Shuffle	H. sapiens
286	29.5	11.5598	Shuffle	H. sapiens
287	30.5	11.4158	Shuffle	H. sapiens
288	31.5	11.2903	Shuffle	H. sapiens
289	32.5	11.3678	Shuffle	H. sapiens
290	33.5	11.4306	Shuffle	H. sapiens
291	34.5	11.4269	Shuffle	H. sapiens
292	35.5	11.294	Shuffle	H. sapiens
293	36.5	11.2128	Shuffle	H. sapiens
294	37.5	11.3494	Shuffle	H. sapiens
295	38.5	11.3162	Shuffle	H. sapiens
296	39.5	11.3863	Shuffle	H. sapiens
297	40.5	11.4158	Shuffle	H. sapiens
298	41.5	11.3346	Shuffle	H. sapiens
299	42.5	11.2608	Shuffle	H. sapiens
300	43.5	11.3088	Shuffle	H. sapiens
301	44.5	11.2534	Shuffle	H. sapiens
302	45.5	11.2534	Shuffle	H. sapiens
303	46.5	11.0799	Shuffle	H. sapiens
304	47.5	11.0873	Shuffle	H. sapiens
305	48.5	10.9618	Shuffle	H. sapiens
306	49.5	10.9397	Shuffle	H. sapiens
307	50.5	10.9323	Shuffle	H. sapiens
308	51.5	10.9729	Shuffle	H. sapiens
309	52.5	10.8622	Shuffle	H. sapiens
310	53.5	10.8622	Shuffle	H. sapiens
311	54.5	10.8363	Shuffle	H. sapiens
312	55.5	10.8031	Shuffle	H. sapiens
313	56.5	10.7699	Shuffle	H. sapiens
314	57.5	10.8659	Shuffle	H. sapiens
315	58.5	10.8769	Shuffle	H. sapiens
316	59.5	10.7847	Shuffle	H. sapiens
317	60.5	10.9028	Shuffle	H. sapiens
318	61.5	10.8216	Shuffle	H. sapiens
319	62.5	10.9139	Shuffle	H. sapiens
320	63.5	10.8363	Shuffle	H. sapiens
321	64.5	10.9028	Shuffle	H. sapiens
322	65.5	10.9212	Shuffle	H. sapiens
323	66.5	10.8917	Shuffle	H. sapiens
324	67.5	10.8954	Shuffle	H. sapiens
325	68.5	11.0799	Shuffle	H. sapiens
326	69.5	10.9987	Shuffle	H. sapiens
327	70.5	11.1575	Shuffle	H. sapiens
328	71.5	11.2017	Shuffle	H. sapiens
329	72.5	11.3162	Shuffle	H. sapiens
330	73.5	11.3014	Shuffle	H. sapiens
331	74.5	11.4786	Shuffle	H. sapiens
332	75.5	11.5598	Shuffle	H. sapiens
333	76.5	11.438	Shuffle	H. sapiens
334	77.5	11.3309	Shuffle	H. sapiens
335	78.5	11.2903	Shuffle	H. sapiens
336	79.5	11.3309	Shuffle	H. sapiens
337	80.5	11.246	Shuffle	H. sapiens
338	81.5	11.3604	Shuffle	H. sapiens
339	82.5	11.2423	Shuffle	H. sapiens
340	83.5	11.1833	Shuffle	H. sapiens
341	84.5	11.1205	Shuffle	H. sapiens
342	85.5	11.2202	Shuffle	H. sapiens
343	-84.5	9.13269	DPE	D. melanogaster
344	-83.5	9.00896	DPE	D. melanogaster
345	-82.5	9.02663	DPE	D. melanogaster
346	-81.5	9.09144	DPE	D. melanogaster
347	-80.5	9.30945	DPE	D. melanogaster
348	-79.5	9.4921	DPE	D. melanogaster
349	-78.5	9.50978	DPE	D. melanogaster
350	-77.5	9.46854	DPE	D. melanogaster
351	-76.5	9.60405	DPE	D. melanogaster
352	-75.5	9.76314	DPE	D. melanogaster
353	-74.5	9.89866	DPE	D. melanogaster
354	-73.5	9.72779	DPE	D. melanogaster
355	-72.5	9.89866	DPE	D. melanogaster
356	-71.5	9.78671	DPE	D. melanogaster
357	-70.5	9.62173	DPE	D. melanogaster
358	-69.5	9.58638	DPE	D. melanogaster
359	-68.5	9.59816	DPE	D. melanogaster
360	-67.5	9.76903	DPE	D. melanogaster
361	-66.5	9.75725	DPE	D. melanogaster
362	-65.5	9.85152	DPE	D. melanogaster
363	-64.5	10.0872	DPE	D. melanogaster
364	-63.5	10.046	DPE	D. melanogaster
365	-62.5	10.1697	DPE	D. melanogaster
366	-61.5	10.423	DPE	D. melanogaster
367	-60.5	10.5232	DPE	D. melanogaster
368	-59.5	10.6941	DPE	D. melanogaster
369	-58.5	10.5762	DPE	D. melanogaster
370	-57.5	10.5704	DPE	D. melanogaster
371	-56.5	10.5409	DPE	D. melanogaster
372	-55.5	10.588	DPE	D. melanogaster
373	-54.5	10.6764	DPE	D. melanogaster
374	-53.5	10.6646	DPE	D. melanogaster
375	-52.5	10.7942	DPE	D. melanogaster
376	-51.5	10.6646	DPE	D. melanogaster
377	-50.5	10.5114	DPE	D. melanogaster
378	-49.5	10.4584	DPE	D. melanogaster
379	-48.5	10.4996	DPE	D. melanogaster
380	-47.5	10.5762	DPE	D. melanogaster
381	-46.5	10.7059	DPE	D. melanogaster
382	-45.5	10.7118	DPE	D. melanogaster
383	-44.5	10.7412	DPE	D. melanogaster
384	-43.5	10.7884	DPE	D. melanogaster
385	-42.5	10.9828	DPE	D. melanogaster
386	-41.5	11.083	DPE	D. melanogaster
387	-40.5	11.083	DPE	D. melanogaster
388	-39.5	10.9003	DPE	D. melanogaster
389	-38.5	10.7235	DPE	D. melanogaster
390	-37.5	10.482	DPE	D. melanogaster
391	-36.5	10.2816	DPE	D. melanogaster
392	-35.5	10.099	DPE	D. melanogaster
393	-34.5	9.88687	DPE	D. melanogaster
394	-33.5	9.63351	DPE	D. melanogaster
395	-32.5	9.58638	DPE	D. melanogaster
396	-31.5	9.37426	DPE	D. melanogaster
397	-30.5	9.25642	DPE	D. melanogaster
398	-29.5	9.07377	DPE	D. melanogaster
399	-28.5	9.00306	DPE	D. melanogaster
400	-27.5	9.22107	DPE	D. melanogaster
401	-26.5	9.30945	DPE	D. melanogaster
402	-25.5	9.39194	DPE	D. melanogaster
403	-24.5	9.63941	DPE	D. melanogaster
404	-23.5	9.84563	DPE	D. melanogaster
405	-22.5	10.1108	DPE	D. melanogaster
406	-21.5	10.423	DPE	D. melanogaster
407	-20.5	10.7471	DPE	D. melanogaster
408	-19.5	11.1242	DPE	D. melanogaster
409	-18.5	11.3128	DPE	D. melanogaster
410	-17.5	11.572	DPE	D. melanogaster
411	-16.5	11.9373	DPE	D. melanogaster
412	-15.5	11.4365	DPE	D. melanogaster
413	-14.5	11.2597	DPE	D. melanogaster
414	-13.5	11.2008	DPE	D. melanogaster
415	-12.5	14.7243	DPE	D. melanogaster
416	-11.5	14.3884	DPE	D. melanogaster
417	-10.5	13.5223	DPE	D. melanogaster
418	-9.5	12.8211	DPE	D. melanogaster
419	-8.5	12.9449	DPE	D. melanogaster
420	-7.5	12.5088	DPE	D. melanogaster
421	-6.5	12.9331	DPE	D. melanogaster
422	-5.5	12.939	DPE	D. melanogaster
423	-4.5	12.226	DPE	D. melanogaster
424	-3.5	8.83219	DPE	D. melanogaster
425	-2.5	8.87344	DPE	D. melanogaster
426	-1.5	9.63941	DPE	D. melanogaster
427	-0.5	10.4761	DPE	D. melanogaster
428	0.5	9.91044	DPE	D. melanogaster
429	1.5	9.63351	DPE	D. melanogaster
430	2.5	8.7556	DPE	D. melanogaster
431	3.5	9.17983	DPE	D. melanogaster
432	4.5	11.6191	DPE	D. melanogaster
433	5.5	10.9887	DPE	D. melanogaster
434	6.5	11.0476	DPE	D. melanogaster
435	7.5	11.024	DPE	D. melanogaster
436	8.5	11.3422	DPE	D. melanogaster
437	9.5	12.0375	DPE	D. melanogaster
438	10.5	12.5442	DPE	D. melanogaster
439	11.5	13.2512	DPE	D. melanogaster
440	12.5	12.8565	DPE	D. melanogaster
441	13.5	12.1435	DPE	D. melanogaster
442	14.5	26.7912	DPE	D. melanogaster
443	15.5	28.0874	DPE	D. melanogaster
444	16.5	28.8357	DPE	D. melanogaster
445	17.5	29.148	DPE	D. melanogaster
446	18.5	29.1421	DPE	D. melanogaster
447	19.5	29.1185	DPE	D. melanogaster
448	20.5	29.2541	DPE	D. melanogaster
449	21.5	29.1775	DPE	D. melanogaster
450	22.5	28.1287	DPE	D. melanogaster
451	23.5	13.8463	DPE	D. melanogaster
452	24.5	12.3851	DPE	D. melanogaster
453	25.5	11.9196	DPE	D. melanogaster
454	26.5	11.519	DPE	D. melanogaster
455	27.5	11.0005	DPE	D. melanogaster
456	28.5	10.5055	DPE	D. melanogaster
457	29.5	9.98704	DPE	D. melanogaster
458	30.5	10.4702	DPE	D. melanogaster
459	31.5	10.6116	DPE	D. melanogaster
460	32.5	10.753	DPE	D. melanogaster
461	33.5	10.6116	DPE	D. melanogaster
462	34.5	10.2993	DPE	D. melanogaster
463	35.5	10.1815	DPE	D. melanogaster
464	36.5	10.5468	DPE	D. melanogaster
465	37.5	10.7177	DPE	D. melanogaster
466	38.5	11.2597	DPE	D. melanogaster
467	39.5	10.5821	DPE	D. melanogaster
468	40.5	10.4761	DPE	D. melanogaster
469	41.5	10.8532	DPE	D. melanogaster
470	42.5	11.1124	DPE	D. melanogaster
471	43.5	11.4777	DPE	D. melanogaster
472	44.5	11.1183	DPE	D. melanogaster
473	45.5	10.9062	DPE	D. melanogaster
474	46.5	11.1419	DPE	D. melanogaster
475	47.5	10.9416	DPE	D. melanogaster
476	48.5	11.0417	DPE	D. melanogaster
477	49.5	10.8355	DPE	D. melanogaster
478	50.5	10.6646	DPE	D. melanogaster
479	51.5	10.7235	DPE	D. melanogaster
480	52.5	10.5586	DPE	D. melanogaster
481	53.5	10.4054	DPE	D. melanogaster
482	54.5	10.2109	DPE	D. melanogaster
483	55.5	10.152	DPE	D. melanogaster
484	56.5	10.0931	DPE	D. melanogaster
485	57.5	10.0754	DPE	D. melanogaster
486	58.5	9.85741	DPE	D. melanogaster
487	59.5	9.91044	DPE	D. melanogaster
488	60.5	9.74546	DPE	D. melanogaster
489	61.5	9.65708	DPE	D. melanogaster
490	62.5	9.71011	DPE	D. melanogaster
491	63.5	9.87509	DPE	D. melanogaster
492	64.5	9.75725	DPE	D. melanogaster
493	65.5	9.74546	DPE	D. melanogaster
494	66.5	9.66297	DPE	D. melanogaster
495	67.5	9.84563	DPE	D. melanogaster
496	68.5	9.78671	DPE	D. melanogaster
497	69.5	9.92812	DPE	D. melanogaster
498	70.5	10.0872	DPE	D. melanogaster
499	71.5	10.0401	DPE	D. melanogaster
500	72.5	9.95758	DPE	D. melanogaster
501	73.5	9.89277	DPE	D. melanogaster
502	74.5	9.87509	DPE	D. melanogaster
503	75.5	9.88687	DPE	D. melanogaster
504	76.5	9.93401	DPE	D. melanogaster
505	77.5	10.2581	DPE	D. melanogaster
506	78.5	10.2934	DPE	D. melanogaster
507	79.5	10.3877	DPE	D. melanogaster
508	80.5	10.4996	DPE	D. melanogaster
509	81.5	10.6057	DPE	D. melanogaster
510	82.5	10.7648	DPE	D. melanogaster
511	83.5	10.8296	DPE	D. melanogaster
512	84.5	10.9533	DPE	D. melanogaster
513	85.5	10.9769	DPE	D. melanogaster
514	-84.5	8.81504	Shuffle	D. melanogaster
515	-83.5	8.55577	Shuffle	D. melanogaster
516	-82.5	8.62648	Shuffle	D. melanogaster
517	-81.5	8.59113	Shuffle	D. melanogaster
518	-80.5	8.63826	Shuffle	D. melanogaster
519	-79.5	8.58523	Shuffle	D. melanogaster
520	-78.5	8.60291	Shuffle	D. melanogaster
521	-77.5	8.54399	Shuffle	D. melanogaster
522	-76.5	8.56166	Shuffle	D. melanogaster
523	-75.5	8.60291	Shuffle	D. melanogaster
524	-74.5	8.70308	Shuffle	D. melanogaster
525	-73.5	8.78558	Shuffle	D. melanogaster
526	-72.5	8.77379	Shuffle	D. melanogaster
527	-71.5	8.77968	Shuffle	D. melanogaster
528	-70.5	8.78558	Shuffle	D. melanogaster
529	-69.5	8.79736	Shuffle	D. melanogaster
530	-68.5	9.00949	Shuffle	D. melanogaster
531	-67.5	9.01538	Shuffle	D. melanogaster
532	-66.5	8.9211	Shuffle	D. melanogaster
533	-65.5	9.02716	Shuffle	D. melanogaster
534	-64.5	9.08609	Shuffle	D. melanogaster
535	-63.5	9.03895	Shuffle	D. melanogaster
536	-62.5	9.05663	Shuffle	D. melanogaster
537	-61.5	9.05073	Shuffle	D. melanogaster
538	-60.5	9.08609	Shuffle	D. melanogaster
539	-59.5	9.23929	Shuffle	D. melanogaster
540	-58.5	9.23929	Shuffle	D. melanogaster
541	-57.5	9.22751	Shuffle	D. melanogaster
542	-56.5	9.08609	Shuffle	D. melanogaster
543	-55.5	8.96824	Shuffle	D. melanogaster
544	-54.5	8.93878	Shuffle	D. melanogaster
545	-53.5	8.82682	Shuffle	D. melanogaster
546	-52.5	8.87396	Shuffle	D. melanogaster
547	-51.5	8.77968	Shuffle	D. melanogaster
548	-50.5	8.59113	Shuffle	D. melanogaster
549	-49.5	8.65005	Shuffle	D. melanogaster
550	-48.5	8.74433	Shuffle	D. melanogaster
551	-47.5	8.75611	Shuffle	D. melanogaster
552	-46.5	8.88575	Shuffle	D. melanogaster
553	-45.5	8.81504	Shuffle	D. melanogaster
554	-44.5	9.08609	Shuffle	D. melanogaster
555	-43.5	9.22751	Shuffle	D. melanogaster
556	-42.5	9.35714	Shuffle	D. melanogaster
557	-41.5	9.35125	Shuffle	D. melanogaster
558	-40.5	9.27464	Shuffle	D. melanogaster
559	-39.5	9.4632	Shuffle	D. melanogaster
560	-38.5	9.5398	Shuffle	D. melanogaster
561	-37.5	9.51034	Shuffle	D. melanogaster
562	-36.5	9.66944	Shuffle	D. melanogaster
563	-35.5	9.58694	Shuffle	D. melanogaster
564	-34.5	9.62819	Shuffle	D. melanogaster
565	-33.5	9.56337	Shuffle	D. melanogaster
566	-32.5	9.59283	Shuffle	D. melanogaster
567	-31.5	9.68122	Shuffle	D. melanogaster
568	-30.5	9.46909	Shuffle	D. melanogaster
569	-29.5	9.32768	Shuffle	D. melanogaster
570	-28.5	9.34535	Shuffle	D. melanogaster
571	-27.5	9.2334	Shuffle	D. melanogaster
572	-26.5	9.1509	Shuffle	D. melanogaster
573	-25.5	9.04484	Shuffle	D. melanogaster
574	-24.5	9.03895	Shuffle	D. melanogaster
575	-23.5	9.04484	Shuffle	D. melanogaster
576	-22.5	8.99181	Shuffle	D. melanogaster
577	-21.5	9.02716	Shuffle	D. melanogaster
578	-20.5	9.16269	Shuffle	D. melanogaster
579	-19.5	9.12733	Shuffle	D. melanogaster
580	-18.5	8.95646	Shuffle	D. melanogaster
581	-17.5	9.05073	Shuffle	D. melanogaster
582	-16.5	9.18037	Shuffle	D. melanogaster
583	-15.5	9.19215	Shuffle	D. melanogaster
584	-14.5	9.17447	Shuffle	D. melanogaster
585	-13.5	9.32768	Shuffle	D. melanogaster
586	-12.5	9.1509	Shuffle	D. melanogaster
587	-11.5	8.99181	Shuffle	D. melanogaster
588	-10.5	8.9977	Shuffle	D. melanogaster
589	-9.5	9.10966	Shuffle	D. melanogaster
590	-8.5	9.14501	Shuffle	D. melanogaster
591	-7.5	9.05663	Shuffle	D. melanogaster
592	-6.5	9.14501	Shuffle	D. melanogaster
593	-5.5	9.18037	Shuffle	D. melanogaster
594	-4.5	9.2334	Shuffle	D. melanogaster
595	-3.5	9.65765	Shuffle	D. melanogaster
596	-2.5	9.91692	Shuffle	D. melanogaster
597	-1.5	10.0112	Shuffle	D. melanogaster
598	-0.5	10.0583	Shuffle	D. melanogaster
599	0.5	9.91102	Shuffle	D. melanogaster
600	1.5	9.99352	Shuffle	D. melanogaster
601	2.5	9.82853	Shuffle	D. melanogaster
602	3.5	9.71068	Shuffle	D. melanogaster
603	4.5	9.56927	Shuffle	D. melanogaster
604	5.5	9.4632	Shuffle	D. melanogaster
605	6.5	9.40428	Shuffle	D. melanogaster
606	7.5	9.31	Shuffle	D. melanogaster
607	8.5	9.36303	Shuffle	D. melanogaster
608	9.5	9.45731	Shuffle	D. melanogaster
609	10.5	9.5457	Shuffle	D. melanogaster
610	11.5	9.47499	Shuffle	D. melanogaster
611	12.5	9.68711	Shuffle	D. melanogaster
612	13.5	9.6989	Shuffle	D. melanogaster
613	14.5	9.49856	Shuffle	D. melanogaster
614	15.5	9.22751	Shuffle	D. melanogaster
615	16.5	9.12733	Shuffle	D. melanogaster
616	17.5	8.96824	Shuffle	D. melanogaster
617	18.5	8.88575	Shuffle	D. melanogaster
618	19.5	8.81504	Shuffle	D. melanogaster
619	20.5	8.72076	Shuffle	D. melanogaster
620	21.5	8.60291	Shuffle	D. melanogaster
621	22.5	8.51453	Shuffle	D. melanogaster
622	23.5	8.6147	Shuffle	D. melanogaster
623	24.5	8.7679	Shuffle	D. melanogaster
624	25.5	8.90932	Shuffle	D. melanogaster
625	26.5	8.93289	Shuffle	D. melanogaster
626	27.5	8.94467	Shuffle	D. melanogaster
627	28.5	9.04484	Shuffle	D. melanogaster
628	29.5	9.10377	Shuffle	D. melanogaster
629	30.5	9.09198	Shuffle	D. melanogaster
630	31.5	9.1509	Shuffle	D. melanogaster
631	32.5	9.32178	Shuffle	D. melanogaster
632	33.5	9.29232	Shuffle	D. melanogaster
633	34.5	9.27464	Shuffle	D. melanogaster
634	35.5	9.0743	Shuffle	D. melanogaster
635	36.5	9.3866	Shuffle	D. melanogaster
636	37.5	9.33946	Shuffle	D. melanogaster
637	38.5	9.39249	Shuffle	D. melanogaster
638	39.5	9.48088	Shuffle	D. melanogaster
639	40.5	9.41606	Shuffle	D. melanogaster
640	41.5	9.16269	Shuffle	D. melanogaster
641	42.5	9.23929	Shuffle	D. melanogaster
642	43.5	9.25697	Shuffle	D. melanogaster
643	44.5	9.53391	Shuffle	D. melanogaster
644	45.5	9.51034	Shuffle	D. melanogaster
645	46.5	9.64587	Shuffle	D. melanogaster
646	47.5	9.52802	Shuffle	D. melanogaster
647	48.5	9.41606	Shuffle	D. melanogaster
648	49.5	9.33357	Shuffle	D. melanogaster
649	50.5	9.33946	Shuffle	D. melanogaster
650	51.5	9.28054	Shuffle	D. melanogaster
651	52.5	9.27464	Shuffle	D. melanogaster
652	53.5	9.24518	Shuffle	D. melanogaster
653	54.5	8.94467	Shuffle	D. melanogaster
654	55.5	8.83272	Shuffle	D. melanogaster
655	56.5	8.7679	Shuffle	D. melanogaster
656	57.5	8.82682	Shuffle	D. melanogaster
657	58.5	8.89753	Shuffle	D. melanogaster
658	59.5	8.98002	Shuffle	D. melanogaster
659	60.5	8.99181	Shuffle	D. melanogaster
660	61.5	9.06252	Shuffle	D. melanogaster
661	62.5	9.04484	Shuffle	D. melanogaster
662	63.5	9.18037	Shuffle	D. melanogaster
663	64.5	9.16269	Shuffle	D. melanogaster
664	65.5	9.24518	Shuffle	D. melanogaster
665	66.5	9.16858	Shuffle	D. melanogaster
666	67.5	8.99181	Shuffle	D. melanogaster
667	68.5	8.89164	Shuffle	D. melanogaster
668	69.5	8.90342	Shuffle	D. melanogaster
669	70.5	8.72665	Shuffle	D. melanogaster
670	71.5	8.56166	Shuffle	D. melanogaster
671	72.5	8.44382	Shuffle	D. melanogaster
672	73.5	8.42025	Shuffle	D. melanogaster
673	74.5	8.35543	Shuffle	D. melanogaster
674	75.5	8.26704	Shuffle	D. melanogaster
675	76.5	8.34954	Shuffle	D. melanogaster
676	77.5	8.42025	Shuffle	D. melanogaster
677	78.5	8.44971	Shuffle	D. melanogaster
678	79.5	8.41435	Shuffle	D. melanogaster
679	80.5	8.49685	Shuffle	D. melanogaster
680	81.5	8.5322	Shuffle	D. melanogaster
681	82.5	8.56756	Shuffle	D. melanogaster
682	83.5	8.56756	Shuffle	D. melanogaster
683	84.5	8.56166	Shuffle	D. melanogaster
684	85.5	8.57934	Shuffle	D. melanogaster

## Sheet: S2 Fig
S2 Fig. Partitioning of Drosophila promoter sequences with the extended EM algorithm.
		Drosophila new class 1					Drosophila new class 2					Drosophila new class 3					Drosophila new class 4					Drosophila new class 5					Drosophila new class 6
Position		A	C	G	T		A	C	G	T		A	C	G	T		A	C	G	T		A	C	G	T		A	C	G	G
-10		0.2472	0.2645	0.2496	0.2386		0.358	0.1406	0.19	0.3114		0.3228	0.265	0.1986	0.2137		0.2794	0.3042	0.2657	0.1507		0.246	0.1512	0.2056	0.3972		0.3002	0.2623	0.1733	0.2642
-9		0.2422	0.2557	0.2572	0.2449		0.1858	0.2571	0.2145	0.3426		0.2827	0.2829	0.2218	0.2126		0.2225	0.2898	0.3533	0.1344		0.1329	0.2289	0.1564	0.4818		0.3142	0.2279	0.2689	0.1891
-8		0.2422	0.2571	0.2578	0.2428		0.204	0.2338	0.185	0.3773		0.2634	0.2753	0.2067	0.2546		0.2678	0.3913	0.2644	0.0765		0.109	0.3048	0.1996	0.3865		0.178	0.283	0.3098	0.2291
-7		0.2544	0.2557	0.2417	0.2482		0.1561	0.2689	0.2861	0.289		0.3114	0.1902	0.2437	0.2547		0.2025	0.2408	0.173	0.3838		0.1888	0.4038	0.1958	0.2115		0.3416	0.2441	0.2176	0.1967
-6		0.263	0.2553	0.2462	0.2356		0.2079	0.3032	0.2893	0.1996		0.2671	0.293	0.2235	0.2164		0.354	0.2402	0.2789	0.127		0.288	0.2362	0.3439	0.1319		0.2309	0.2486	0.3007	0.2198
-5		0.2375	0.2857	0.2215	0.2553		0.353	0.2673	0.235	0.1448		0.2794	0.2987	0.2313	0.1906		0.0289	0.5925	0.0282	0.3504		0.2702	0.1862	0.3806	0.1631		0.2086	0.3959	0.2	0.1955
-4		0.2477	0.2938	0.2472	0.2114		0.364	0.1113	0.2988	0.2259		0.316	0.2537	0.2517	0.1787		0.0168	0.0021	0.9752	0.0059		0.2077	0.1069	0.1767	0.5088		0.2841	0.1711	0.3425	0.2023
-3		0.2191	0.1826	0.3385	0.2598		0.2504	0.2181	0.1065	0.425		0.2016	0.2029	0.1424	0.4531		0.0055	0.0023	0.9781	0.0141		0.0588	0.183	0.0108	0.7475		0.1923	0.3253	0.1704	0.312
-2		0.1193	0.2308	0.1999	0.4499		0.0674	0.019	0.0473	0.8662		0.0715	0.0628	0.0595	0.8062		0.005	0.1486	0.0696	0.7768		0.0027	0.0457	0.0163	0.9352		0.0255	0.0626	0.0736	0.8383
-1		0.0285	0.652	0.0318	0.2878		0.0025	0.8576	0.0046	0.1354		0.0025	0.8577	0.0025	0.1374		0.0023	0.9879	0.0023	0.0076		0.0025	0.8827	0.0025	0.1124		0.0025	0.9193	0.0025	0.0758
1		0.7537	0.0571	0.1674	0.0218		0.9929	0.0024	0.0023	0.0024		0.9932	0.0022	0.0025	0.0022		0.9913	0.0029	0.003	0.0029		0.9932	0.0023	0.0023	0.0023		0.9939	0.002	0.002	0.002
2		0.1576	0.1759	0.4656	0.2009		0.0174	0.01	0.8591	0.1135		0.0446	0.0204	0.8242	0.1108		0.0023	0.9255	0.0087	0.0635		0.0032	0.0083	0.9449	0.0435		0.0613	0.0457	0.7761	0.1169
3		0.2443	0.1524	0.1006	0.5027		0.0073	0.003	0.0029	0.9867		0.0971	0.0031	0.0028	0.897		0.8435	0.0058	0.0029	0.1479		0.0095	0.0026	0.0027	0.9852		0.0671	0.0027	0.0028	0.9274
4		0.2352	0.2729	0.1934	0.2985		0.0627	0.3438	0.0213	0.5722		0.0593	0.3756	0.0536	0.5115		0.0029	0.9367	0.0024	0.058		0.01	0.1957	0.0139	0.7804		0.1037	0.2863	0.0928	0.5172
5		0.1962	0.2292	0.2862	0.2883		0.0865	0.1443	0.5424	0.2269		0.1975	0.2088	0.3608	0.2329		0.0354	0.1	0.0082	0.8564		0.0836	0.2374	0.4421	0.2369		0.1865	0.296	0.2126	0.3049
6		0.2282	0.2416	0.2413	0.2889		0.26	0.3773	0.1845	0.1781		0.2672	0.2388	0.2814	0.2125		0.2101	0.0488	0.622	0.119		0.3118	0.3016	0.2794	0.1072		0.1929	0.1274	0.4609	0.2188
7		0.2681	0.2491	0.2254	0.2574		0.2627	0.2368	0.2286	0.2719		0.2511	0.288	0.144	0.317		0.2325	0.3013	0.259	0.2071		0.3104	0.2095	0.2318	0.2483		0.26	0.3747	0.1125	0.2528
8		0.2684	0.2256	0.2319	0.274		0.2845	0.1655	0.2131	0.3368		0.272	0.2523	0.1931	0.2826		0.2342	0.2873	0.1991	0.2794		0.262	0.2406	0.1021	0.3953		0.3057	0.1779	0.1834	0.333
9		0.253	0.2282	0.213	0.3057		0.1806	0.1147	0.2585	0.4462		0.2714	0.1584	0.2234	0.3468		0.2154	0.3028	0.2266	0.2552		0.1928	0.0614	0.2178	0.5279		0.2811	0.1411	0.1998	0.3779
10		0.2255	0.2664	0.2011	0.307		0.1081	0.3102	0.1815	0.4001		0.1579	0.3325	0.169	0.3407		0.2009	0.3245	0.264	0.2107		0.0858	0.2989	0.139	0.4763		0.1307	0.3487	0.169	0.3516
11		0.2288	0.2678	0.2444	0.2591		0.1329	0.4111	0.2379	0.2181		0.1471	0.3701	0.2724	0.2104		0.2208	0.238	0.3124	0.2288		0.1342	0.3618	0.2495	0.2544		0.2292	0.2735	0.2981	0.1992
12		0.2889	0.1955	0.2864	0.2292		0.3916	0.0658	0.4307	0.1119		0.4963	0.1073	0.3368	0.0596		0.2505	0.2581	0.2432	0.2482		0.3951	0.1376	0.3767	0.0906		0.5035	0.0777	0.2976	0.1211
13		0.2689	0.222	0.2858	0.2232		0.3951	0.1333	0.3658	0.1058		0.5129	0.0965	0.3274	0.0632		0.3121	0.2087	0.2529	0.2263		0.4549	0.1085	0.3612	0.0754		0.4415	0.1164	0.308	0.1341
14		0.2589	0.3024	0.2118	0.2269		0.3378	0.3794	0.1082	0.1745		0.4402	0.3377	0.0904	0.1317		0.2108	0.2996	0.3019	0.1877		0.4094	0.4014	0.0815	0.1077		0.3813	0.4494	0.0549	0.1143
15		0.2535	0.2731	0.2323	0.2411		0.2097	0.4942	0.0642	0.2319		0.1916	0.3779	0.1341	0.2964		0.2542	0.236	0.2829	0.2269		0.2544	0.4473	0.1271	0.1711		0.2624	0.176	0.3057	0.2559
16		0.194	0.2667	0.2711	0.2683		0.0967	0.1408	0.462	0.3005		0.1303	0.2077	0.2764	0.3857		0.2156	0.2512	0.2295	0.3037		0.1162	0.1317	0.5465	0.2057		0.1497	0.424	0.1693	0.257
17		0.1567	0.321	0.2004	0.3219		0.0257	0.3413	0.075	0.5581		0.0306	0.1958	0.12	0.6535		0.2432	0.2384	0.2492	0.2692		0.0546	0.4852	0.0355	0.4248		0.012	0.1185	0.1262	0.7432
18		0.176	0.332	0.2748	0.2172		0.0349	0.6244	0.2046	0.1361		0.0576	0.632	0.1284	0.182		0.2635	0.2149	0.2026	0.3189		0.1191	0.4138	0.3208	0.1463		0.0251	0.6638	0.1471	0.1641
19		0.2428	0.2484	0.3078	0.201		0.2997	0.1115	0.5454	0.0434		0.2548	0.2028	0.4804	0.0621		0.2779	0.1791	0.2535	0.2895		0.3199	0.256	0.3211	0.103		0.2698	0.0618	0.6187	0.0497
20		0.2915	0.2378	0.2312	0.2395		0.4849	0.1654	0.1193	0.2304		0.5092	0.1895	0.0971	0.2042		0.3734	0.1659	0.1884	0.2724		0.4107	0.137	0.204	0.2483		0.4967	0.1611	0.0797	0.2626
21		0.2603	0.2575	0.257	0.2252		0.2963	0.3241	0.2975	0.0821		0.3869	0.166	0.2732	0.1739		0.3282	0.1663	0.2195	0.286		0.2119	0.3732	0.3342	0.0808		0.3754	0.4282	0.1364	0.06
22		0.2281	0.2882	0.2957	0.188		0.1307	0.4354	0.3667	0.0671		0.1013	0.3818	0.4254	0.0915		0.3213	0.1931	0.2272	0.2585		0.1782	0.4174	0.3133	0.0912		0.0539	0.091	0.7707	0.0844
23		0.2736	0.2409	0.2944	0.1911		0.1883	0.3692	0.3199	0.1226		0.187	0.4777	0.2281	0.1072		0.3653	0.1701	0.23	0.2346		0.2353	0.3037	0.3482	0.1128		0.1683	0.6037	0.0331	0.1949
24		0.2915	0.1716	0.3601	0.1768		0.204	0.1636	0.563	0.0694		0.3327	0.135	0.4789	0.0533		0.4135	0.1163	0.2272	0.2431		0.3105	0.154	0.4517	0.0838		0.051	0.0135	0.9116	0.0238
25		0.2849	0.1903	0.2788	0.246		0.4017	0.0834	0.1929	0.322		0.5053	0.0823	0.1457	0.2668		0.3491	0.1748	0.1869	0.2892		0.3026	0.0738	0.3417	0.2819		0.5356	0.1088	0.0148	0.3407
26		0.2625	0.2406	0.2533	0.2436		0.2494	0.1497	0.3383	0.2625		0.3805	0.0368	0.3429	0.2399		0.2647	0.1863	0.233	0.3161		0.2526	0.228	0.3358	0.1836		0.2614	0.0137	0.467	0.258
27		0.2948	0.3011	0.2104	0.1936		0.2989	0.5863	0.0153	0.0995		0.1348	0.7555	0.0068	0.1029		0.2841	0.2315	0.1948	0.2896		0.3305	0.5016	0.0279	0.14		0.0626	0.8269	0.0161	0.0944
28		0.3053	0.1766	0.3595	0.1587		0.4432	0.0103	0.5135	0.033		0.3067	0.0049	0.682	0.0064		0.2437	0.1532	0.3123	0.2908		0.3586	0.0592	0.5312	0.051		0.3265	0.0211	0.6015	0.0509
29		0.2256	0.2501	0.3661	0.1582		0.072	0.4562	0.4504	0.0213		0.0714	0.1092	0.8106	0.0087		0.2059	0.2296	0.3479	0.2166		0.0557	0.32	0.5948	0.0295		0.0035	0.2258	0.6888	0.0819
30		0.3475	0.1799	0.215	0.2577		0.6068	0.0157	0.0449	0.3326		0.6998	0.0059	0.0074	0.2869		0.2675	0.2028	0.2929	0.2369		0.6646	0.0389	0.0292	0.2673		0.3196	0.0147	0.0409	0.6249
31		0.237	0.2777	0.2176	0.2678		0.3052	0.0735	0.0663	0.555		0.0271	0.7723	0.0197	0.1809		0.2335	0.2359	0.2658	0.2648		0.215	0.6368	0.0259	0.1223		0.1834	0.0515	0.1297	0.6355
32		0.2035	0.2915	0.3	0.205		0.023	0.8184	0.0454	0.1131		0.0997	0.0046	0.882	0.0138		0.2718	0.2613	0.2278	0.2391		0.1823	0.0621	0.7037	0.0519		0.0567	0.7309	0.1444	0.0679
33		0.2432	0.2407	0.2637	0.2524		0.2437	0.0297	0.627	0.0996		0.0286	0.2923	0.0142	0.6649		0.3445	0.1557	0.2375	0.2623		0.1868	0.4617	0.0758	0.2756		0.1967	0.0475	0.4766	0.2792
34		0.2574	0.2544	0.2416	0.2466		0.3087	0.3206	0.1318	0.2389		0.1349	0.1441	0.5812	0.1398		0.3139	0.1715	0.2504	0.2642		0.4335	0.1007	0.2984	0.1675		0.182	0.4393	0.1833	0.1954
35		0.269	0.2365	0.228	0.2665		0.3986	0.1933	0.2161	0.1919		0.1653	0.2385	0.108	0.4882		0.3005	0.1422	0.1713	0.386		0.3148	0.3005	0.1939	0.1909		0.2266	0.2238	0.2139	0.3356
36		0.2652	0.2328	0.2208	0.2812		0.3399	0.2252	0.2188	0.2161		0.1812	0.2286	0.2687	0.3214		0.2763	0.1704	0.1834	0.3699		0.368	0.2938	0.1247	0.2134		0.2783	0.2168	0.2437	0.2612
37		0.2567	0.2271	0.2212	0.2949		0.3051	0.2359	0.2282	0.2308		0.1848	0.2985	0.1985	0.3182		0.2597	0.1646	0.1913	0.3844		0.3472	0.1898	0.2557	0.2073		0.3036	0.199	0.2428	0.2545
38		0.2478	0.2397	0.2305	0.282		0.1773	0.2744	0.2888	0.2595		0.2431	0.2128	0.292	0.252		0.2745	0.145	0.1945	0.386		0.2742	0.3847	0.17	0.1712		0.3439	0.276	0.2096	0.1705
39		0.2493	0.2399	0.2406	0.2702		0.2602	0.2921	0.251	0.1967		0.1834	0.3225	0.2659	0.2282		0.2991	0.1873	0.1886	0.3251		0.2806	0.1612	0.3773	0.1809		0.3126	0.1954	0.2422	0.2498
40		0.2521	0.2324	0.2488	0.2668		0.273	0.2341	0.272	0.2209		0.2015	0.3005	0.2553	0.2427		0.2602	0.1416	0.2633	0.3348		0.3168	0.3801	0.1564	0.1468		0.3239	0.3392	0.2171	0.1199
41		0.2562	0.239	0.2515	0.2532		0.2937	0.2072	0.2893	0.2098		0.1773	0.2217	0.3398	0.2611		0.2443	0.2049	0.2549	0.2959		0.3057	0.1154	0.3768	0.2021		0.3801	0.1559	0.2758	0.1882

## Sheet: S4 Fig
S4 Fig. The promoter classes identified by EM algorithms are enriched for distinct GO terms.
Drosophila melanogaster Class 1
PANTHER GO-Slim Biological Process		Drosophila melanogaster - REFLIST (13781)	dm6_epd05_genes_c1.txt (2562)	dm6_epd05_genes_c1.txt (expected)	dm6_epd05_genes_c1.txt (over/under)	dm6_epd05_genes_c1.txt (fold Enrichment)	dm6_epd05_genes_c1.txt (raw P-value)	dm6_epd05_genes_c1.txt (FDR)	-logP
biological regulation	GO:0065007	1573	499	292.43	+	1.71	1.2e-26	2.13e-23	22.6716
developmental process	GO:0032502	272	155	50.57	+	3.07	5.4e-26	4.82e-23	22.317
regulation of biological process	GO:0050789	1384	447	257.3	+	1.74	4.43e-25	2.63e-22	21.58
regulation of cellular process	GO:0050794	1300	422	241.68	+	1.75	7.74e-24	3.45e-21	20.4622
anatomical structure development	GO:0048856	234	133	43.5	+	3.06	1.85e-22	6.59e-20	19.1811
signaling	GO:0023052	494	202	91.84	+	2.2	8.87e-20	2.64e-17	16.5784
cell communication	GO:0007154	503	204	93.51	+	2.18	1.09e-19	2.78e-17	16.556
cellular developmental process	GO:0048869	195	107	36.25	+	2.95	1.69e-17	3.76e-15	14.4248
cell differentiation	GO:0030154	183	103	34.02	+	3.03	2.91e-17	5.77e-15	14.2388
signal transduction	GO:0007165	457	182	84.96	+	2.14	4.91e-17	8.76e-15	14.0575
Drosophila melanogaster Class 2
PANTHER GO-Slim Biological Process		Drosophila melanogaster - REFLIST (13781)	dm6_epd05_genes_c2.txt (2595)	dm6_epd05_genes_c2.txt (expected)	dm6_epd05_genes_c2.txt (over/under)	dm6_epd05_genes_c2.txt (fold Enrichment)	dm6_epd05_genes_c2.txt (raw P-value)	dm6_epd05_genes_c2.txt (FDR)	-logP
cellular process	GO:0009987	3571	1012	672.43	+	1.5	4.39e-40	7.83e-37	36.1062
Unclassified	UNCLASSIFIED	9426	1431	1774.94	-	0.81	6.76e-38	4.02e-35	34.3958
biological_process	GO:0008150	4355	1164	820.06	+	1.42	6.76e-38	6.03e-35	34.2197
macromolecule metabolic process	GO:0043170	2043	615	384.7	+	1.6	4.72e-27	2.11e-24	23.6757
cellular macromolecule metabolic process	GO:0044260	1595	502	300.34	+	1.67	4.24e-25	1.51e-22	21.821
cellular metabolic process	GO:0044237	2431	687	457.76	+	1.5	3.14e-24	9.32e-22	21.0306
organic substance metabolic process	GO:0071704	2561	714	482.24	+	1.48	5.56e-24	1.42e-21	20.8477
regulation of biological process	GO:0050789	1384	446	260.61	+	1.71	8.49e-24	1.68e-21	20.7747
biological regulation	GO:0065007	1573	491	296.2	+	1.66	8.26e-24	1.84e-21	20.7352
metabolic process	GO:0008152	2645	730	498.06	+	1.47	1.37e-23	2.44e-21	20.6126
primary metabolic process	GO:0044238	2410	676	453.81	+	1.49	4.57e-23	7.41e-21	20.1302
Drosophila melanogaster Class 3
PANTHER GO-Slim Biological Process		Drosophila melanogaster - REFLIST (13781)	dm6_epd05_genes_c3.txt (2167)	dm6_epd05_genes_c3.txt (expected)	dm6_epd05_genes_c3.txt (over/under)	dm6_epd05_genes_c3.txt (fold Enrichment)	dm6_epd05_genes_c3.txt (raw P-value)	dm6_epd05_genes_c3.txt (FDR)	-logP
cellular process	GO:0009987	3571	766	561.52	+	1.36	3.23e-19	5.77e-16	15.2388
Unclassified	UNCLASSIFIED	9426	1280	1482.2	-	0.86	2.74e-17	1.63e-14	13.7878
biological_process	GO:0008150	4355	887	684.8	+	1.3	2.74e-17	2.44e-14	13.6126
macromolecule metabolic process	GO:0043170	2043	465	321.25	+	1.45	2.72e-14	1.21e-11	10.9172
cellular macromolecule metabolic process	GO:0044260	1595	379	250.81	+	1.51	1.04e-13	3.72e-11	10.4295
cellular metabolic process	GO:0044237	2431	522	382.26	+	1.37	2.99e-12	8.89e-10	9.0511
biological regulation	GO:0065007	1573	366	247.35	+	1.48	3.49e-12	8.89e-10	9.0511
organelle organization	GO:0006996	836	223	131.46	+	1.7	4.64e-12	9.2e-10	9.03621
nitrogen compound metabolic process	GO:0006807	2298	497	361.35	+	1.38	4.64e-12	1.03e-09	8.98716
regulation of biological process	GO:0050789	1384	329	217.63	+	1.51	6.97e-12	1.24e-09	8.90658
nucleic acid metabolic process	GO:0090304	1049	262	164.95	+	1.59	1.82e-11	2.71e-09	8.56703
Homo Sapiens Class 1
PANTHER GO-Slim Biological Process		Homo sapiens - REFLIST (20851)	hg19_epd05_genes_c1.txt (16252)	hg19_epd05_genes_c1.txt (expected)	hg19_epd05_genes_c1.txt (over/under)	hg19_epd05_genes_c1.txt (fold Enrichment)	hg19_epd05_genes_c1.txt (raw P-value)	hg19_epd05_genes_c1.txt (FDR)	-logP
immunoglobulin mediated immune response	GO:0016064	96	6	74.83	-	0.08	1.31e-17	1.35e-14	13.8697
complement activation	GO:0006956	96	6	74.83	-	0.08	1.31e-17	2.7e-14	13.5686
B cell receptor signaling pathway	GO:0050853	105	13	81.84	-	0.16	1.63e-14	1.12e-11	10.9508
B cell activation	GO:0042113	121	23	94.31	-	0.24	1.3e-12	6.69e-10	9.17457
lymphocyte mediated immunity	GO:0002449	111	19	86.52	-	0.22	1.79e-12	7.39e-10	9.13136
positive regulation of cell activation	GO:0050867	117	22	91.19	-	0.24	3.11e-12	8.04e-10	9.09474
positive regulation of leukocyte activation	GO:0002696	117	22	91.19	-	0.24	3.11e-12	9.18e-10	9.03716
positive regulation of lymphocyte activation	GO:0051251	114	21	88.86	-	0.24	3.01e-12	1.04e-09	8.98297
leukocyte mediated immunity	GO:0002443	114	22	88.86	-	0.25	7.78e-12	1.78e-09	8.74958
adaptive immune response based on somatic recombination of immune receptors built from immunoglobulin superfamily domains	GO:0002460	113	22	88.08	-	0.25	1.2e-11	2.48e-09	8.60555
Homo Sapiens Class 2		Homo sapiens - REFLIST (20851)	hg19_epd05_genes_c2.txt (952)	hg19_epd05_genes_c2.txt (expected)	hg19_epd05_genes_c2.txt (over/under)	hg19_epd05_genes_c2.txt (fold Enrichment)	hg19_epd05_genes_c2.txt (raw P-value)	hg19_epd05_genes_c2.txt (FDR)	-logP
ribosome biogenesis	GO:0042254	177	30	8.08	+	3.71	7.83e-09	1.62e-05	4.79048
ribonucleoprotein complex biogenesis	GO:0022613	240	34	10.96	+	3.1	4.38e-08	3.01e-05	4.52143
ribosomal large subunit biogenesis	GO:0042273	61	17	2.79	+	6.1	3.36e-08	3.47e-05	4.45967
translation	GO:0006412	225	32	10.27	+	3.11	1e-07	4.14e-05	4.383
peptide biosynthetic process	GO:0043043	228	32	10.41	+	3.07	1.31e-07	4.52e-05	4.34486
translational elongation	GO:0006414	225	32	10.27	+	3.11	1e-07	5.18e-05	4.28567
amide biosynthetic process	GO:0043604	259	34	11.83	+	2.88	2.23e-07	6.59e-05	4.18111
peptide metabolic process	GO:0006518	292	35	13.33	+	2.63	1.44e-06	0.000371	3.43063
cellular amide metabolic process	GO:0043603	370	38	16.89	+	2.25	1.22e-05	0.0028	2.55284
organonitrogen compound biosynthetic process	GO:1901566	602	52	27.49	+	1.89	3.59e-05	0.00741	2.13018
Homo Sapiens Class 3		Homo sapiens - REFLIST (20851)	hg19_epd05_genes_c3.txt (637)	hg19_epd05_genes_c3.txt (expected)	hg19_epd05_genes_c3.txt (over/under)	hg19_epd05_genes_c3.txt (fold Enrichment)	hg19_epd05_genes_c3.txt (raw P-value)	hg19_epd05_genes_c3.txt (FDR)	-logP
Golgi organization	GO:0007030	67	13	2.05	+	6.35	6.15e-07	0.00127	2.8962
spindle assembly	GO:0051225	58	11	1.77	+	6.21	5.46e-06	0.00563	2.24949
endomembrane system organization	GO:0010256	133	16	4.06	+	3.94	9.38e-06	0.00645	2.19044
spindle organization	GO:0007051	77	11	2.35	+	4.68	5.76e-05	0.0297	1.52724
Analysis Type:	PANTHER Overrepresentation Test (Released 20190711)
Annotation Version and Release Date:	PANTHER version 15 Released 2020-02-14
Analyzed List:		There are duplicate IDs in the file. The unique set of IDs will be used.
Reference List:	Drosophila melanogaster (all genes in database) / Homo Sapiens (all genes in database)
Test Type:	FISHER
Correction:	FDR

## Sheet: S5 Fig
S5 Fig. YY1 motif enrichment profiles of different human promoter classes.
Position	Class 1	Class 2	Class 3	Class 4-6	with TATA	w/o TATA
-53	0.1471	0.3074	0	0.1992	0.1992	0.1401
-52	0.1307	0.3074	0	0.1992	0.1992	0.1277
-51	0.1348	0.3074	0	0.1992	0.1992	0.136
-50	0.1348	0.2049	0.1572	0.0996	0.0996	0.1319
-49	0.143	0.2049	0.1572	0.0996	0.0996	0.136
-48	0.1185	0.2049	0.1572	0	0	0.1236
-47	0.1185	0.1025	0.1572	0.0996	0.0996	0.1277
-46	0.1226	0.1025	0.1572	0.0996	0.0996	0.1319
-45	0.1266	0.1025	0	0.1992	0.1992	0.136
-44	0.1471	0.1025	0	0.1992	0.1992	0.1525
-43	0.143	0.1025	0	0.1992	0.1992	0.1483
-42	0.1471	0.1025	0	0.0996	0.0996	0.1483
-41	0.1511	0.1025	0	0.0996	0.0996	0.1483
-40	0.1511	0.1025	0	0	0	0.1401
-39	0.1266	0.2049	0	0	0	0.1236
-38	0.1389	0.3074	0	0	0	0.136
-37	0.1389	0.3074	0	0	0	0.136
-36	0.1185	0.4098	0	0.0996	0.0996	0.1277
-35	0.1185	0.4098	0	0.0996	0.0996	0.1319
-34	0.1185	0.3074	0	0.0996	0.0996	0.1319
-33	0.1144	0.1025	0	0.0996	0.0996	0.1195
-32	0.098	0.1025	0.1572	0.1992	0.1992	0.1112
-31	0.1062	0	0.3145	0.0996	0.0996	0.1154
-30	0.1021	0	0.3145	0.0996	0.0996	0.1112
-29	0.1062	0	0.3145	0.0996	0.0996	0.1154
-28	0.1103	0	0.3145	0.0996	0.0996	0.1195
-27	0.1266	0.1025	0.1572	0	0	0.1319
-26	0.1552	0.1025	0	0	0	0.1195
-25	0.1634	0.1025	0	0.0996	0.0996	0.1236
-24	0.1675	0.1025	0	0.0996	0.0996	0.1195
-23	0.1634	0.1025	0	0.0996	0.0996	0.103
-22	0.1634	0	0	0.0996	0.0996	0.0948
-21	0.1389	0	0	0.0996	0.0996	0.103
-20	0.1471	0	0	0	0	0.1112
-19	0.1307	0	0	0	0	0.103
-18	0.1021	0	0	0	0	0.0906
-17	0.1103	0	0	0	0	0.0989
-16	0.098	0	0	0	0	0.0865
-15	0.094	0	0	0	0	0.0865
-14	0.1021	0	0	0	0	0.0948
-13	0.1144	0	0	0	0	0.1071
-12	0.0899	0	0	0	0	0.0865
-11	0.1021	0	0	0	0	0.0906
-10	0.094	0	0	0	0	0.0824
-9	0.094	0	0	0	0	0.0783
-8	0.1021	0	0	0	0	0.0865
-7	0.1307	0	0	0.0996	0.0996	0.1154
-6	0.1348	0	0	0.0996	0.0996	0.1319
-5	0.1185	0	0	0.0996	0.0996	0.1154
-4	0.1021	0	0	0.0996	0.0996	0.0989
-3	0.1103	0	0	0.0996	0.0996	0.0989
-2	0.094	0	0	0.0996	0.0996	0.0865
-1	0.0817	0	0	0.0996	0.0996	0.0659
0	0.0899	0	0	0.1992	0.1992	0.0783
1	0.1144	0	0	0.1992	0.1992	0.1071
2	0.1716	0	0	0.2988	0.2988	0.1607
3	0.2492	0	0	0.2988	0.2988	0.2307
4	0.3023	0	0	0.3984	0.3984	0.2967
5	0.3922	0	0	0.5976	0.5976	0.3914
6	0.4861	0	0.4717	0.996	0.996	0.5068
7	0.5842	0.1025	0.4717	1.6932	1.6932	0.6469
8	0.6781	0.4098	1.4151	2.2908	2.2908	0.787
9	0.8293	0.8197	1.4151	2.49	2.49	0.9559
10	1.0131	0.9221	1.7296	2.5896	2.5896	1.1372
11	1.1969	1.2295	1.5723	3.1873	3.1873	1.3432
12	1.2501	1.5369	2.3585	2.988	2.988	1.4174
13	1.3644	1.2295	1.4151	2.988	2.988	1.5039
14	1.3685	0.9221	1.4151	3.1873	3.1873	1.5122
15	1.2746	1.2295	1.2579	3.2869	3.2869	1.4504
16	1.1152	0.9221	0.9434	2.49	2.49	1.2443
17	1.0213	0.8197	0.1572	1.992	1.992	1.1125
18	0.866	1.2295	0.7862	1.5936	1.5936	0.9765
19	0.7476	1.4344	0.9434	2.49	2.49	0.9023
20	0.768	1.4344	0.9434	2.0916	2.0916	0.8982
21	0.8538	2.2541	2.3585	1.992	1.992	1.0548
22	0.8946	2.459	2.3585	2.0916	2.0916	1.1125
23	0.9886	2.1516	1.7296	2.2908	2.2908	1.1867
24	1.0948	1.8443	1.8868	1.0956	1.0956	1.232
25	1.0948	1.8443	1.7296	1.0956	1.0956	1.2073
26	1.0009	1.2295	0.3145	1.0956	1.0956	1.0548
27	0.9437	0.9221	0.3145	0.8964	0.8964	0.9683
28	0.8456	0.8197	1.4151	0.3984	0.3984	0.8735
29	0.7435	1.332	1.1006	0.1992	0.1992	0.7787
30	0.6618	1.332	1.1006	0.0996	0.0996	0.7046
31	0.6128	1.332	1.5723	0	0	0.6551
32	0.5801	1.2295	1.7296	0	0	0.6263
33	0.4943	1.2295	0.7862	0.0996	0.0996	0.5274
34	0.478	1.0246	0.7862	0.1992	0.1992	0.4986
35	0.4289	0.9221	0.7862	0.2988	0.2988	0.4532
36	0.4085	0.8197	0.3145	0.2988	0.2988	0.4244
37	0.3881	0.7172	0.1572	0.5976	0.5976	0.3997
38	0.384	0.9221	0	0.5976	0.5976	0.3873
39	0.3799	0.7172	0.3145	0.6972	0.6972	0.3956
40	0.3554	0.4098	0.3145	0.5976	0.5976	0.3626
41	0.3636	0.4098	0.4717	0.5976	0.5976	0.3667
42	0.3636	0.4098	0.4717	0.3984	0.3984	0.3585
43	0.3636	0.3074	0.6289	0.2988	0.2988	0.3708
44	0.3309	0.4098	0.3145	0.2988	0.2988	0.3337
45	0.3309	0.4098	0.3145	0.2988	0.2988	0.3379
46	0.286	0.4098	0.1572	0.2988	0.2988	0.2925
47	0.2574	0.5123	0.1572	0.2988	0.2988	0.2761
48	0.2574	0.4098	0	0.2988	0.2988	0.2678
49	0.2329	0.2049	0	0.1992	0.1992	0.2349
50	0.2206	0.2049	0.1572	0.2988	0.2988	0.2307
51	0.2451	0.2049	0.1572	0.2988	0.2988	0.2472
52	0.3023	0.1025	0.1572	0.2988	0.2988	0.2802
53	0.3023	0.1025	0.6289	0.2988	0.2988	0.2884
54	0.3513	0.3074	0.6289	0.1992	0.1992	0.3379
55	0.3717	0.3074	0.6289	0.1992	0.1992	0.3585
56	0.4249	0.3074	0.7862	0.1992	0.1992	0.4285
57	0.4126	0.4098	0.7862	0.0996	0.0996	0.4326
58	0.4494	0.5123	0.3145	0.2988	0.2988	0.4738
59	0.4371	0.4098	0.3145	0.3984	0.3984	0.4574
60	0.4208	0.6148	0.1572	0.2988	0.2988	0.4409
61	0.3799	0.6148	0	0.3984	0.3984	0.3997
62	0.3513	0.5123	0.1572	0.3984	0.3984	0.3708
63	0.335	0.4098	0.3145	0.1992	0.1992	0.3255
64	0.335	0.3074	0.3145	0.1992	0.1992	0.3214
65	0.3472	0.1025	0.3145	0.2988	0.2988	0.3255
66	0.384	0.1025	0.4717	0.2988	0.2988	0.3585
67	0.4126	0.1025	0.3145	0.3984	0.3984	0.3914
68	0.4289	0.3074	0.1572	0.3984	0.3984	0.4203
69	0.4126	0.3074	0.3145	0.3984	0.3984	0.3997
70	0.4249	0.3074	0.3145	0.3984	0.3984	0.4038
71	0.3799	0.2049	0.1572	0.3984	0.3984	0.3502
72	0.3636	0.3074	0.1572	0.2988	0.2988	0.3214
73	0.3268	0.2049	0.3145	0.2988	0.2988	0.2884
74	0.3513	0.2049	0.1572	0.3984	0.3984	0.3131
75	0.3472	0.3074	0.1572	0.498	0.498	0.3214
76	0.3391	0.4098	0.3145	0.5976	0.5976	0.3296
77	0.3636	0.4098	0.3145	0.7968	0.7968	0.3626
78	0.3677	0.3074	0.1572	0.7968	0.7968	0.3585
79	0.3595	0.3074	0.1572	0.5976	0.5976	0.3502
80	0.3595	0.2049	0.1572	0.3984	0.3984	0.3461
81	0.3595	0.3074	0.1572	0.1992	0.1992	0.3379
82	0.3064	0.3074	0.1572	0.1992	0.1992	0.2925
83	0.3146	0.4098	0.1572	0.1992	0.1992	0.309
84	0.3064	0.4098	0.3145	0.3984	0.3984	0.3131
85	0.2982	0.4098	0.3145	0.5976	0.5976	0.309
86	0.3023	0.2049	0.1572	0.5976	0.5976	0.309
87	0.3432	0.1025	0.1572	0.3984	0.3984	0.3461
88	0.3636	0	0.1572	0.3984	0.3984	0.3461
89	0.3595	0.3074	0	0.2988	0.2988	0.3461
90	0.3758	0.4098	0	0.3984	0.3984	0.3708

[truncated: 1 more sheets: S7 Fig]
